# Supplementary material for: What and how are students taught about communicating risks to patients? Analysis of a medical curriculum
Source: PLoS One. 2020 May 29;15(5):e0233682. doi: 10.1371/journal.pone.0233682 (PMC7259606; doi:10.1371/journal.pone.0233682)
Supplement: S1 Dataset — (XLSX) [file pone.0233682.s001.xlsx]

## Sheet: themes of risc communication
tblDemDaten_ID	fb	fbID	titel	lformat_korr	RK_x_ID	RK_x_count	RK_x_themenfeld	Kat_1_Therapie: konkret Medikamente	Kat_2_OP_u.a. zu OP Risiko, OP-Fähigkeit	Kat_3_Frakturen	Kat_4_Komplikationen, Wunde, Heilungsstörung	Kat_5_Therapie	Kat_6_Krebs_(Hinweis: zusätzlich auch jeweiligen Organe zugeordnet)	Kat_7_Rheuma	Kat_8_Gelenke,Extremitäten	Kat_9_Knochen	Kat_10_Notfälle	Kat_11_Pankreas_Gallenblase	Kat_12_Herz_Gefäße_Ischaemie_Gerinnung	Kat_13_Leber	Kat_14_Schilddrüse	Kat_15_Diabetes	Kat_16_Magen_Darm_Ösophagus	Kat_17_Niere_Nebenniere_ Harnblase_harnableitenden_Gefäße_Prostata	Kat_18_Hämatologie	Kat_19_Lunge	Kat_20_Nerven_Hirn	Kat_21_Psyche	Kat_22_Diagnostik	Kat_23_Verletzungen	Kat_24_Schwangere	Kat_25_Prävention,Prophylaxe	Kat_26_Röntgenbilder	Kat_27_Patientensicherheit
504	Chirurgie	6	Frakturen	Seminar	504	1	Oberschenkelfrakturen, Komplikationen	0	0	1	1	0	0	0	0	1	0	0	0	0	0	0	0	0	0	0	0	0	0	0	0	0	0	0
504	Chirurgie	6	Frakturen	Seminar	505	2	Unterschenkelfrakturen: Gelenkfraktur, Tibiafraktur	0	0	1	0	0	0	0	1	1	0	0	0	0	0	0	0	0	0	0	0	0	0	0	0	0	0	0
504	Chirurgie	6	Frakturen	Seminar	506	3	Unterarmbruch, Unterarmbruchversorgung	0	0	1	0	1	0	0	0	1	0	0	0	0	0	0	0	0	0	0	0	0	0	0	0	0	0	0
504	Chirurgie	6	Frakturen	Seminar	507	4	Komplikationen, Arterienschädigung, Nervenschädigung, Frakturheilungsstörung	0	0	1	1	0	0	0	0	1	0	0	1	0	0	0	0	0	0	0	1	0	0	0	0	0	0	0
515	Chirurgie	6	kindl. Frakturen	Seminar	527	1	Fehlstellung, Therapie	0	0	1	0	1	0	0	0	0	0	0	0	0	0	0	0	0	0	0	0	0	0	0	0	0	0	0
546	Chirurgie	6	Rö-Diagnostik Hand	Vorlesung	567	1	Fingerfrakt., Mittelhandfrakt.	0	0	1	0	0	0	0	0	1	0	0	0	0	0	0	0	0	0	0	0	0	0	0	0	0	0	0
547	Chirurgie	6	Handchir.	Seminar	568	1	Handverletzungen: Sehnenverletzung, Infektion, Seregbiardfraktur? Unleserlich	0	0	1	1	0	0	0	0	0	0	0	0	0	0	0	0	0	0	0	0	0	0	1	0	0	0	0
561	Chirurgie	6	Prinzipien d. Frakturbehandlung	Seminar	586	1	Frakturversorgung: Heilung versch. Frakturlinien, M…..versorgung (unleserlich), Bruchkompl.	0	0	1	0	0	0	0	0	0	0	0	0	0	0	0	0	0	0	0	0	0	0	0	0	0	0	0
562	Chirurgie	6	Hüft- und WS-Notfälle	Seminar	587	1	WS-Verletzungen: Spiralkavalsterose, Densdislokation	0	0	1	0	0	0	0	1	1	0	0	0	0	0	0	0	0	0	0	0	0	0	1	0	0	0	0
562	Chirurgie	6	Hüft- und WS-Notfälle	Seminar	588	2	Hüftfrakturen: Einblutungen, Begleitverletzungen	0	0	1	1	0	0	0	1	0	0	0	0	0	0	0	0	0	0	0	0	0	0	1	0	0	0	0
564	Chirurgie	6	1x1 der Notaufnahme	Seminar	590	1	geriatrische Traumen: WK-Fraktur, Oberschenkelhalsfraktur	0	0	1	0	0	0	0	1	1	1	0	0	0	0	0	0	0	0	0	0	0	0	0	0	0	0	0
564	Chirurgie	6	1x1 der Notaufnahme	Seminar	591	2	Unterarmfraktur	0	0	1	0	0	0	0	1	1	0	0	0	0	0	0	0	0	0	0	0	0	0	0	0	0	0	0
564	Chirurgie	6	1x1 der Notaufnahme	Seminar	595	6	gedeckte Weichteilverletzung	0	0	1	0	0	0	0	0	0	0	0	0	0	0	0	0	0	0	0	0	0	0	1	0	0	0	0
567	Chirurgie	6	Frakturbehandlung	Vorlesung	599	1	Repositionstechniken: Sprunggelenkluxationsfraktur, Gelenkreposition, Schaftreposition, Fixatur ext., geschlossene Reposition	0	0	1	0	0	0	0	1	1	0	0	0	0	0	0	0	0	0	0	0	0	0	0	0	0	0	0
567	Chirurgie	6	Frakturbehandlung	Vorlesung	600	2	Weichteilschaden bei Fraktur: allg. (offene vs. Geschl. Frakturen), Kompartmentsyndrom	0	0	1	0	0	0	0	0	0	0	0	0	0	0	0	0	0	0	0	0	0	0	0	0	0	0	0
567	Chirurgie	6	Frakturbehandlung	Vorlesung	601	3	Komplikationen konservative Frakturbehandlung	0	0	1	1	0	0	0	0	0	0	0	0	0	0	0	0	0	0	0	0	0	0	0	0	0	0	0
502	Chirurgie	6	Alterstraumatologie	Vorlesung	502	1	Begleiterkrankungen, Demenz, Medikamente, OP Risiko, Thrombose, Lungenentzündung, Ulcera	1	1	0	0	0	0	0	0	0	0	0	1	0	0	0	1	0	0	1	1	0	0	0	0	0	0	0
505	Chirurgie	6	Der viszeralchirurgische Patient	Seminar	508	1	OP-Fähigkeit, Antibiotika Prophylaxe, Red Flags (Tumor/Ileus, Blutung/Gerinnung…)	1	1	0	1	0	1	0	0	0	0	0	1	0	0	0	1	0	0	0	0	0	0	0	0	1	0	0
509	Chirurgie	6	KPK 4 HCC, Colitis ulcerosa	Vorlesung	514	1	HCC: Biopsierisiko und Blutung; Colitis ulcersoa: Präkancerose, Wundheilungsstörung nach OP, Pouch-Insuffizien, Pouchitis, Anastomoseinsuf., Peritonitis	0	1	0	1	0	1	0	0	0	0	0	0	1	0	0	1	0	0	0	0	0	0	0	0	0	0	0
511	Chirurgie	6	Polytrauma	Vorlesung	520	1	Polytrauma-Verletzungen, ABCDE-Schema, Unfall.-Einschätzung	0	0	0	0	0	0	0	0	0	1	0	0	0	0	0	0	0	0	0	0	0	0	1	0	0	0	0
512	Chirurgie	6	Röntgenbildanalyse	Vorlesung	521	1	0	0	0	0	0	0	0	0	0	0	0	0	0	0	0	0	0	0	0	0	0	0	0	0	0	0	1	0
514	Chirurgie	6	postoperative Komplikationen	Seminar	523	1	Knochenheilungsstörung, Therapien	0	0	0	1	1	0	0	0	1	0	0	0	0	0	0	0	0	0	0	0	0	0	0	0	0	0	0
514	Chirurgie	6	postoperative Komplikationen	Seminar	524	2	Wundheilungsstörung, Risikofakt., Parameter, def. Sanierung, Mibi-Abstriche	0	0	0	1	0	0	0	0	0	0	0	0	0	0	0	0	0	0	0	0	0	1	0	0	0	0	0
514	Chirurgie	6	postoperative Komplikationen	Seminar	525	3	Embolien, Thrombosen :Risikofakt.	0	0	0	1	0	0	0	0	0	0	0	0	0	0	0	0	0	0	0	0	0	0	0	0	0	0	0
514	Chirurgie	6	postoperative Komplikationen	Seminar	526	4	Kompartment-Syndrom: sulfass. Druckmessung, Wundheilung	0	0	0	1	0	0	0	0	0	0	0	0	0	0	0	0	0	0	0	0	0	0	0	0	0	0	0
518	Chirurgie	6	KPK 5	Vorlesung	531	1	IPMN mit Cis:Entartungsrisiko, Prognose	0	0	0	0	0	1	0	0	0	0	0	0	0	0	0	0	0	0	0	0	0	0	0	0	0	0	0
518	Chirurgie	6	KPK 5	Vorlesung	532	2	Hyperthyreose: Thyrektomie-Komplikationen, Maligner Progress	0	0	0	1	0	1	0	0	0	0	0	0	0	1	0	0	0	0	0	0	0	0	0	0	0	0	0
519	Chirurgie	6	Röntgendemo II	Seminar	533	1	Röntgen-DD	0	0	0	0	0	0	0	0	0	0	0	0	0	0	0	0	0	0	0	0	0	0	0	0	0	1	0
523	Chirurgie	6	Patientensicherheit	Vorlesung	538	1	Risikofakt., Risikokommunikation	0	0	0	0	0	0	0	0	0	0	0	0	0	0	0	0	0	0	0	0	0	0	0	0	0	0	1
532	Chirurgie	6	Verbrennungen	Seminar	548	1	Verbrennungskompl.?, St…keit nach ABSI, Nachbehandlung, Ilekrektomie? (unleserlich)Verletzungsmuster, KH-Indikation,	0	0	0	1	0	0	0	0	0	0	0	0	0	0	0	1	0	0	0	0	0	0	1	0	0	0	0
533	Chirurgie	6	Das kalte Bein	Vorlesung	549	1	Ischämie: Gehstrecke, Risikofakt.	0	0	0	0	0	0	0	0	0	0	0	1	0	0	0	0	0	0	0	0	0	0	0	0	0	0	0
538	Chirurgie	6	KPK 11	Vorlesung	555	1	GIST: Inz., Diagn., Therapie/Resekt., MediUNW	1	0	0	0	0	1	0	0	0	0	0	0	0	0	0	0	0	0	0	0	0	1	0	0	0	0	0
538	Chirurgie	6	KPK 11	Vorlesung	556	2	Echischeklose? Unleserlich: DD, Therapie, Risikofakt.	0	0	0	0	1	0	0	0	0	0	0	0	0	0	0	0	0	0	0	0	0	0	0	0	0	0	0
549	Chirurgie	6	Arthrose und Rheuma	Seminar	569	1	Rheuma: DD deg. Erkrankungen, Therapie	0	0	0	0	1	0	1	0	0	0	0	0	0	0	0	0	0	0	0	0	0	0	0	0	0	0	0
549	Chirurgie	6	Arthrose und Rheuma	Seminar	570	2	Arthrose: Risikofakt., Therapie	0	0	0	0	1	0	0	1	0	0	0	0	0	0	0	0	0	0	0	0	0	0	0	0	0	0	0
550	Chirurgie	6	Amputationsreha	Seminar	571	1	Komplikationen der Therapie, Verletzungsarten	0	0	0	0	1	0	0	0	0	0	0	0	0	0	0	0	0	0	0	0	0	0	1	0	0	0	0
551	Chirurgie	6	Rückenschmerz	Vorlesung	572	1	Risikofakt. Unspez. RS, Diagnostik	0	0	0	0	0	0	0	0	0	0	0	0	0	0	0	0	0	0	0	0	0	1	0	0	0	0	0
552	Chirurgie	6	Rekonst. Heiter	Seminar	573	1	irgendwas-plastik (unleserlich): Komplikationen, Fehler	0	0	0	1	1	0	0	0	0	0	0	0	0	0	0	0	0	0	0	0	0	0	0	0	0	0	0
556	Chirurgie	6	Fuß	Seminar	578	1	Spitzfuß Therapie	0	0	0	0	1	0	0	1	0	0	0	0	0	0	0	0	0	0	0	0	0	0	0	0	0	0	0
556	Chirurgie	6	Fuß	Seminar	579	2	Klumpfuß Therapie, Inzidenz	0	0	0	0	1	0	0	1	0	0	0	0	0	0	0	0	0	0	0	0	0	0	0	0	0	0	0
558	Chirurgie	6	Sportverletzungen	Seminar	580	1	Sprunggelenk	0	0	0	0	0	0	0	1	0	0	0	0	0	0	0	0	0	0	0	0	0	0	0	0	0	0	0
558	Chirurgie	6	Sportverletzungen	Seminar	581	2	Kniegelenk, Verletzungshäufigkeiten, Therapie	0	0	0	0	1	0	0	1	0	0	0	0	0	0	0	0	0	0	0	0	0	0	1	0	0	0	0
558	Chirurgie	6	Sportverletzungen	Seminar	582	3	Schultergelenk Verletzungshäufigkeiten, Therapie	0	0	0	0	1	0	0	1	0	0	0	0	0	0	0	0	0	0	0	0	0	0	1	0	0	0	0
559	Chirurgie	6	wachsendes Skelett	Seminar	583	1	Hüfte: Hüftdysplasie/-luxation, M. Perthes-Therapie, Coxitisfugax, Therapie, Epipdayseolysis cop. Fum. (unleserlich), lakt. Coxitis	0	0	0	0	1	0	0	1	0	0	0	0	0	0	0	0	0	0	0	0	0	0	0	0	0	0	0
560	Chirurgie	6	KPK 8	Vorlesung	584	1	Cholezystolithiasis: Risikofakt., OP-Kompl., Therapie, post-op Kompl.	0	1	0	1	1	0	0	0	0	0	1	0	0	0	0	0	0	0	0	0	0	0	0	0	0	0	0
560	Chirurgie	6	KPK 8	Vorlesung	585	2	Rectum-CA: RF, Metastasierung	0	0	0	0	0	1	0	0	0	0	0	0	0	0	0	1	0	0	0	0	0	0	0	0	0	0	0
563	Chirurgie	6	strukturierte Traumaversorgung	Praktikum	589	1	Trauma: Traumafälle, CT-Schwangere	0	0	0	0	0	0	0	0	0	1	0	0	0	0	0	0	0	0	0	0	0	0	0	1	0	0	0
564	Chirurgie	6	1x1 der Notaufnahme	Seminar	592	3	OSG Distasien	0	0	0	0	0	0	0	0	1	0	0	0	0	0	0	0	0	0	0	0	0	0	0	0	0	0	0
564	Chirurgie	6	1x1 der Notaufnahme	Seminar	593	4	Hautverletzung: spez. Stellen (Gesicht, (Beugezeren? Unleserlich),...)	0	0	0	0	0	0	0	0	0	0	0	0	0	0	0	0	0	0	0	0	0	1	0	0	0	0	0
564	Chirurgie	6	1x1 der Notaufnahme	Seminar	594	5	SHT: GCS-Beurteilung, Bildgebung, Marenvarisierung? (unleserlich)	0	0	0	0	0	0	0	0	0	1	0	0	0	0	0	0	0	0	0	1	0	0	0	0	0	0	0
565	Chirurgie	6	PHTLS	Praktikum	596	1	ABCDE-Schema: Rückfall(ebene? Unleserlich) Intubation?	0	0	0	0	0	0	0	0	0	1	0	0	0	0	0	0	0	0	0	0	0	0	0	0	0	0	0
566	Chirurgie	6	präkl. Erstversorgung	Seminar	597	1	Standisiertes Notfallmanagement: ABCDE-Schema, tödl. Diagnosen	0	0	0	0	0	0	0	0	0	1	0	0	0	0	0	0	0	0	0	0	0	1	0	0	0	0	0
566	Chirurgie	6	präkl. Erstversorgung	Seminar	598	2	Ersthelfer: Verkehrsunfälle, Sportunfälle, Arbeitsunfälle	0	0	0	0	0	0	0	0	0	1	0	0	0	0	0	0	0	0	0	0	0	0	0	0	0	0	0
574	Chirurgie	6	KPK 2	Vorlesung	602	1	Magen-CA: Risikofakt.	0	0	0	0	0	1	0	0	0	0	0	0	0	0	1	0	0	0	0	0	0	0	0	0	0	0	0
574	Chirurgie	6	KPK 2	Vorlesung	603	2	MTC:OP-Kompl./IONM, Prog.	0	1	0	1	0	0	0	0	0	0	0	0	0	0	0	0	0	0	0	0	0	0	0	0	0	0	0
575	Chirurgie	6	KPK 3	Vorlesung	604	1	Rectum-CA: Risikofakt., post-op Kompl., Prognose	0	0	0	1	0	1	0	0	0	0	0	0	0	0	0	1	0	0	0	0	0	0	0	0	0	0	0
575	Chirurgie	6	KPK 3	Vorlesung	605	2	FNH: Äth./Epid., Prog.	0	0	0	0	0	0	0	0	0	0	0	0	1	0	0	0	0	0	0	0	0	0	0	0	0	0	0
576	Chirurgie	6	septischer Patient	Vorlesung	606	1	Epid., Zeitabh. Überleben, Erreger	0	0	0	1	0	0	0	0	0	0	0	0	0	0	0	0	0	0	0	0	0	1	0	0	0	0	0
577	Chirurgie	6	Patient d. Allgemeinanästhesie	Vorlesung	607	1	präoperativ: ASA-Klass., Gerinnungsanamnese? (unleserlich)	0	1	0	0	0	0	0	0	0	0	0	1	0	0	0	0	0	0	0	0	0	0	0	0	0	0	0
577	Chirurgie	6	Patient d. Allgemeinanästhesie	Vorlesung	608	2	Anästhesierisiko Mortalität, Prophylaxe	0	1	0	1	0	0	0	0	0	0	0	0	0	0	0	0	0	0	0	0	0	0	0	0	1	0	0
578	Chirurgie	6	Gefäßchir.: pAVK	Seminar	609	1	Ischämie Risikofakt., Epid., Komplikationen, OP-Kompl.	0	1	0	1	0	0	0	0	0	0	0	1	0	0	0	0	0	0	0	0	0	0	0	0	0	0	0
579	Chirurgie	6	Gefäßchir.: AAA	Seminar	610	1	Verführungsmuster, Epid./Inz., Rupturisiko, Risikofakt., ass. Äneurismen, OP-Kompl., periop. Morb./Mort.	0	1	0	1	0	0	0	0	0	0	0	1	0	0	0	0	0	0	0	0	0	0	0	0	0	0	0
742	Chirurgie	6	Synopsis Schmerzmedizin	Vorlesung	713	1	Chronifizierung, Katastrophisieren, fehlender sozialer Rückhalt, NW Schmerzmedikamente, Angst, OP-Risiko	1	1	0	0	0	0	0	0	0	0	0	0	0	0	0	0	0	0	0	0	1	0	0	0	0	0	0
744	Chirurgie	6	Beatmung	Vorlesung	715	1	Indikation, ARDS, adj.Therapie, Lungenprotektive-Beatmung	0	0	0	0	1	0	0	0	0	0	0	0	0	0	0	0	0	0	1	0	0	0	0	0	0	0	0
745	Chirurgie	6	Thoraxchir.: (kardiopul.? Unleserlich) Funktionsdiagnostik	Seminar	716	1	Qualität bei NSCLC-Erstdiagnose/W'heit einer Disseminierung bei Diagnosestellung	0	0	0	0	0	1	0	0	0	0	0	0	0	0	0	0	0	0	1	0	0	1	0	0	0	0	0
748	Chirurgie	6	KPK 8	Vorlesung	717	1	1) Klarzelliges Nierenzall-Ca: Makrohämaturie, Urathel-Ca, Nachsorge, Rezidiv 2) Prostata CA_ Therapieversagen, Gleason Score, Neuralscheideninfil.	0	0	0	0	0	1	0	0	0	0	0	0	0	0	0	0	1	0	0	0	0	0	0	0	0	0	0
750	Chirurgie	6	Proktologie	Seminar	719	1	Komplikationsaufklärung, Hämorrhoidopexie, Risiken, Abszess, Inkontinenz	0	0	0	1	0	0	0	0	0	0	0	0	0	0	0	1	0	0	0	0	0	0	0	0	0	0	0
751	Chirurgie	6	Knieschmerz	Vorlesung	720	1	OP Indikation/Komplikationen/Risiko, Übergewicht	0	1	0	1	0	0	0	0	0	0	0	0	0	0	0	0	0	0	0	0	0	0	0	0	0	0	0
752	Chirurgie	6	KPK 10	Vorlesung	721	1	1) Hyperthyreose, anziditielle Nebenschilddrüenentfernung, Gefäßschonung, Nervenschonung, Hypocaleiämische Tetanie 2) FAP, Anastomoseninsuffizienz	0	0	0	1	0	0	0	0	0	0	0	1	0	1	0	1	0	0	0	1	0	0	0	0	0	0	0
753	Chirurgie	6	Aortenaneurysmata	Vorlesung	722	1	Aortendissektion: Symptome + Folgen	0	0	0	0	0	0	0	0	0	0	0	1	0	0	0	0	0	0	0	0	0	0	0	0	0	0	0
755	Chirurgie	6	Herztransplantation	Vorlesung	724	1	Implantation: Ischämiezeit, Stenosegefahr, Abstoßung, Transplantatvaskulopathie, Malignomentstehung	0	0	0	0	0	1	0	0	0	0	0	1	0	0	0	0	0	0	0	0	0	0	0	0	0	0	0		Info vom HeiCuMedSekretariat: Hämatologie: Multiples Myelom MSUS inklusive autologe Stammzelltransplantation Symptome pathologische Befunde Therapieprinzipien Prognose
758	Chirurgie	6	Bildgebende Verfahren in der Gefäßchirurgie	Seminar	727	1	Aneurysma, Sklerose, Osteomyelitis	0	0	0	0	0	0	0	0	1	0	0	1	0	0	0	0	0	0	0	0	0	0	0	0	0	0	0
759	Chirurgie	6	Carotisstenose	Seminar	728	1	Stroke, Tia, Vorhofflimmern, Hirnnervenverletzung, Klemmischämie, perioperativer Stroke	0	1	0	0	0	0	0	0	0	0	0	1	0	0	0	0	0	0	0	1	0	0	0	0	0	0	0
761	Chirurgie	6	Technische Orthopädie	Vorlesung	730	1	Infektion, Kontraktur, Ödem d. Stumpfes, 2es Wickeln, Muskelatrophie, Durchblutung, Fehlstellungen	0	0	0	1	0	0	0	1	0	0	0	1	0	0	0	0	0	0	0	0	0	0	0	0	0	0	0
764	Chirurgie	6	Prostata-CA	Vorlesung	733	1	Mortalität, Sphinkter externus Verletzung, TUR-Syndrom, Komplikationen Therapie	0	0	0	1	0	1	0	0	0	0	0	0	0	0	0	1	1	0	0	0	0	0	0	0	0	0	0
768	Chirurgie	6	Interdiszipl. Plast. Chir.	Vorlesung	737	1	Lebenserwartungssenkung durch Amputation, Abstrich, Perfusionsminderung, Osteomyelitis, Antibiose	1	0	0	0	0	0	0	1	1	0	0	0	0	0	0	0	0	0	0	0	0	0	0	0	0	0	0
771	Chirurgie	6	KPK 9	Vorlesung	740	1	Pankreaskarzinom: Komplikationen, Insuffizienz Anastomose, Pfortaderinfiltration, Gluteales Liposarkom, Nervenläsion postop	0	0	0	0	0	1	0	0	0	0	1	0	0	0	0	1	0	0	0	1	0	0	0	0	0	0	0
772	Chirurgie	6	Stoma	Vorlesung	741	1	Hautmazeration bei Prolaps, parentale Ernährung, Insuffizienz Darmwand postop, Stomenlage: Ort planen!, Infektion, Durchblutungsstörung, Druckuleaus durch konvexe Versorgung	0	0	0	1	0	0	0	0	0	0	0	1	0	0	0	1	0	0	0	0	0	0	0	0	0	0	0
773	Chirurgie	6	Querschnitt	Vorlesung	742	1	Notfall, Komplikationen	0	0	0	1	0	0	0	0	0	1	0	0	0	0	0	0	0	0	0	0	0	0	0	0	0	0	0
775	Chirurgie	6	KPK 7	Vorlesung	744	1	Rektum-CA: zirkumferentieller Resektionsrand, Cholezystolithiasis: Läsion, Ductus choledochus, o. A. hep., (post)-OP-Komplikationen	0	1	0	1	0	1	0	0	0	0	1	0	1	0	0	1	0	0	0	0	0	0	0	0	0	0	0
778	Chirurgie	6	Atelektase, Erguss & Pneumonie	Seminar	746	1	Pneumothorax, V. cara Kompression, Tubusfehllage mit Barotrauma	0	0	0	1	0	0	0	0	0	0	0	0	0	0	0	0	0	0	1	0	0	0	0	0	0	0	0
780	Chirurgie	6	Thoraxchir. Einführung	Seminar	747	1	Pneumothorax, Pleuraempyem, Lungenca.	0	0	0	0	0	1	0	0	0	0	0	0	0	0	0	0	0	0	1	0	0	0	0	0	0	0	0
781	Chirurgie	6	Chronisch entz. Darmerkrankungen	Seminar	748	1	Ileus, Antibiose, tox. Megakolon, Karzinomentstehung aus Metaplasie, Colitis uclerosa, Komplikationen, Darmnekrose	1	0	0	1	0	1	0	0	0	0	0	0	0	0	0	1	0	0	1	0	0	0	0	0	0	0	0
784	Chirurgie	6	Hernien	Seminar	752	1	Nervenschäden, Gefäßschonung, Gefahr der Naht	0	0	0	1	0	0	0	0	0	0	0	1	0	0	0	0	0	0	0	1	0	0	0	0	0	0	0
785	Chirurgie	6	Geschwollenes Bein	Vorlesung	753	1	TVT Risikofaktoren, Postthrombot. Syndrom, chron. Ven. Insuff., Prophylaxe, OP Klappenerhaltend	0	1	0	0	0	0	0	0	0	0	0	1	0	0	0	0	0	0	0	0	0	0	0	0	1	0	0
850	Chirurgie	6	LSV: Claudicatio d. jungen Pat. (obl.)	Vorlesung	790	1	PAES	0	0	0	0	0	0	0	0	0	0	0	1	0	0	0	0	0	0	0	0	0	0	0	0	0	0	0
850	Chirurgie	6	LSV: Claudicatio d. jungen Pat. (obl.)	Vorlesung	791	2	zyst. Adventita Degeneration	0	0	0	0	0	0	0	0	0	0	0	1	0	0	0	0	0	0	0	0	0	0	0	0	0	0	0
850	Chirurgie	6	LSV: Claudicatio d. jungen Pat. (obl.)	Vorlesung	792	3	M. Winiwarter-Buerger	0	0	0	0	0	0	0	0	0	0	0	1	0	0	0	0	0	0	0	0	0	0	0	0	0	0	0
850	Chirurgie	6	LSV: Claudicatio d. jungen Pat. (obl.)	Vorlesung	793	4	M. Behcet	0	0	0	0	0	0	0	0	0	0	0	1	0	0	0	0	0	0	0	0	0	0	0	0	0	0	0
854	Chirurgie	6	Viszeral Pol 1	POL	799	1	Komprostase	0	0	0	0	0	0	0	0	0	0	0	0	0	0	0	1	0	0	0	0	0	0	0	0	0	0	0
856	Chirurgie	6	Viszeral Wundmanagement	Seminar	802	1	Wundversorgung	0	0	0	1	0	0	0	0	0	0	0	0	0	0	0	0	0	0	0	0	0	0	0	0	0	0	0
857	Chirurgie	6	Viscero Nathkurs	SkillsLab	803	1	Wundnaht	0	0	0	1	0	0	0	0	0	0	0	0	0	0	0	0	0	0	0	0	0	0	0	0	0	0	0
859	Chirurgie	6	KPK 12	Vorlesung	804	1	Prim. HPT	0	0	0	0	0	0	0	0	0	0	0	1	0	0	0	0	0	0	0	0	0	0	0	0	0	0	0
859	Chirurgie	6	KPK 12	Vorlesung	805	2	NET	0	0	0	0	0	1	0	0	0	0	0	0	0	0	0	0	0	0	0	0	0	0	0	0	0	0	0
862	Chirurgie	6	viszeral: Gallenblase und Gallenwege	Seminar	806	1	Cholezystolithiasis	0	0	0	0	0	0	0	0	0	0	1	0	0	0	0	1	0	0	0	0	0	0	0	0	0	0	0
863	Chirurgie	6	LSV: Hämaturie	Vorlesung	807	1	Blasentumor	0	0	0	0	0	1	0	0	0	0	0	0	0	0	0	0	1	0	0	0	0	0	0	0	0	0	0
863	Chirurgie	6	LSV: Hämaturie	Vorlesung	808	2	Blasentamponade	0	0	0	0	0	0	0	0	0	0	0	0	0	0	0	0	1	0	0	0	0	0	0	0	0	0	0
863	Chirurgie	6	LSV: Hämaturie	Vorlesung	809	3	BPS	0	0	0	0	0	0	0	0	0	0	0	0	0	0	0	0	1	0	0	0	0	0	0	0	0	0	0
863	Chirurgie	6	LSV: Hämaturie	Vorlesung	810	4	Blasensteine	0	0	0	0	0	0	0	0	0	0	0	0	0	0	0	0	1	0	0	0	0	0	0	0	0	0	0
863	Chirurgie	6	LSV: Hämaturie	Vorlesung	811	5	Blasentrauma	0	0	0	0	0	0	0	0	0	0	0	0	0	0	0	0	1	0	0	0	0	0	1	0	0	0	0
863	Chirurgie	6	LSV: Hämaturie	Vorlesung	812	6	Harnröhrentrauma	0	0	0	0	0	0	0	0	0	0	0	0	0	0	0	0	1	0	0	0	0	0	1	0	0	0	0
864	Chirurgie	6	Viszeral: POL 2	POL	813	1	Anastomoseninsuffizienz	0	0	0	1	0	0	0	0	0	0	0	0	0	0	0	0	0	0	0	0	0	0	0	0	0	0	0
865	Chirurgie	6	KPK 13	Vorlesung	814	1	M. Crohn	0	0	0	0	0	0	0	0	0	0	0	0	0	0	0	1	0	0	0	0	0	0	0	0	0	0	0
865	Chirurgie	6	KPK 13	Vorlesung	815	2	Appendizitis	0	0	0	0	0	0	0	0	0	0	0	0	0	0	0	1	0	0	0	0	0	0	0	0	0	0	0
867	Chirurgie	6	Viszeral: Pankreas	Seminar	817	1	0	0	0	0	0	0	0	0	0	0	0	1	0	0	0	0	0	0	0	0	0	0	0	0	0	0	0	0
868	Chirurgie	6	LSV: Harnstau	Vorlesung	818	1	0	0	0	0	0	0	0	0	0	0	0	0	0	0	0	0	0	1	0	0	0	0	0	0	0	0	0	0
868	Chirurgie	6	LSV: Harnstau	Vorlesung	819	2	Seltenere Ursachen der Harnstauung	0	0	0	0	0	0	0	0	0	0	0	0	0	0	0	0	1	0	0	0	0	0	0	0	0	0	0
870	Chirurgie	6	Viszeral: Lebererkrankungen (obl.)	Seminar	820	1	0	0	0	0	0	0	0	0	0	0	0	0	0	1	0	0	0	0	0	0	0	0	0	0	0	0	0	0
872	Chirurgie	6	Viszeral: oberer GI	Seminar	821	1	Ösophagus-CA	0	0	0	0	0	1	0	0	0	0	0	0	0	0	0	1	0	0	0	0	0	0	0	0	0	0	0
872	Chirurgie	6	Viszeral: oberer GI	Seminar	822	2	Magen-CA	0	0	0	0	0	1	0	0	0	0	0	0	0	0	0	1	0	0	0	0	0	0	0	0	0	0	0
874	Chirurgie	6	Viszeral: CRC	Seminar	823	1	Fallpräsentatiom	0	0	0	0	0	1	0	0	0	0	0	0	0	0	0	1	0	0	0	0	0	0	0	0	0	0	0
875	Chirurgie	6	KPK14	Vorlesung	824	1	Phäochromozytom	0	0	0	0	0	1	0	0	0	0	0	0	0	0	0	0	1	0	0	0	0	0	0	0	0	0	0
875	Chirurgie	6	KPK14	Vorlesung	825	2	CC	0	0	0	0	0	1	0	0	0	0	0	0	0	0	0	0	0	0	0	0	0	0	0	0	0	0	0
877	Chirurgie	6	Viszeral: CRC	Seminar	826	1	CRC	0	0	0	0	0	1	0	0	0	0	0	0	0	0	0	0	0	0	0	0	0	0	0	0	0	0	0
878	Chirurgie	6	LSV: Herzklappenersatz	Vorlesung	827	1	0	0	0	0	0	0	0	0	0	0	0	0	1	0	0	0	0	0	0	0	0	0	0	0	0	0	0	0
880	Chirurgie	6	Viszeral: Schilddrüse	Seminar	832	1	0	0	0	0	0	0	0	0	0	0	0	0	0	0	1	0	0	0	0	0	0	0	0	0	0	0	0	0
886	Chirurgie	6	LSV: Kardiale Rehabilitation	Vorlesung	837	1	0	0	0	0	0	0	0	0	0	0	0	0	1	0	0	0	0	0	0	0	0	0	0	0	0	0	0	0
887	Chirurgie	6	Herzchirurgie: Bypass	Seminar	838	1	Bypasschirurgie	0	1	0	0	0	0	0	0	0	0	0	1	0	0	0	0	0	0	0	0	0	0	0	0	0	0	0
889	Chirurgie	6	LSV: Adipositaschirurgie	Vorlesung	841	1	Chirurgie	0	1	0	0	0	0	0	0	0	0	0	0	0	0	0	0	0	0	0	0	0	0	0	0	0	0	0
890	Chirurgie	6	Herzchirurgie: Vitien	Seminar	842	1	Aortenstenose	0	0	0	0	0	0	0	0	0	0	0	1	0	0	0	0	0	0	0	0	0	0	0	0	0	0	0
891	Chirurgie	6	Herzchirurgie: MI	Vorlesung	843	1	MI	0	0	0	0	0	0	0	0	0	0	0	1	0	0	0	0	0	0	0	0	0	0	0	0	0	0	0
892	Chirurgie	6	LSV: onkologische Chirurgie	Vorlesung	844	1	ColonCa	0	0	0	0	0	1	0	0	0	0	0	0	0	0	0	1	0	0	0	0	0	0	0	0	0	0	0
892	Chirurgie	6	LSV: onkologische Chirurgie	Vorlesung	845	2	Magen CA	0	0	0	0	0	1	0	0	0	0	0	0	0	0	0	1	0	0	0	0	0	0	0	0	0	0	0
892	Chirurgie	6	LSV: onkologische Chirurgie	Vorlesung	846	3	Pankreas Ca	0	0	0	0	0	1	0	0	0	0	1	0	0	0	0	0	0	0	0	0	0	0	0	0	0	0	0
893	Chirurgie	6	Herz Chirurgie: kongeniale Vitien	Vorlesung	847	1	Vitien	0	0	0	0	0	0	0	0	0	0	0	1	0	0	0	0	0	0	0	0	0	0	0	0	0	0	0
894	Chirurgie	6	Herzchirurgie: Bedsideteaching	Bed-Side Teaching	848	1	Herzgerausche	0	0	0	0	0	0	0	0	0	0	0	1	0	0	0	0	0	0	0	0	0	0	0	0	0	0	0
896	Chirurgie	6	Herzchirurgie: Fallbeispiele	Seminar	850	1	Kardiomegalie	0	0	0	0	0	0	0	0	0	0	0	1	0	0	0	0	0	0	0	0	0	0	0	0	0	0	0
584	Innere	7	LSV: Rückenschmerz	Vorlesung	612	1	Wirbelkörperzementierung	0	0	0	0	1	0	0	0	1	0	0	0	0	0	0	0	0	0	0	0	0	0	0	0	0	0	0
586	Innere	7	Stationsuntericht Siebach	anderes Format	613	1	Schaden/Nutzen versch. Antikoagulantien	1	0	0	0	0	0	0	0	0	0	0	0	0	0	0	0	0	0	0	0	0	0	0	0	0	0	0
586	Innere	7	Stationsuntericht Siebach	anderes Format	614	2	Epidemiologie LAEITUT	0	0	0	0	1	1	0	0	0	0	0	0	0	0	0	0	0	0	0	0	0	1	0	0	0	0	0
587	Innere	7	Ernährung im höheren Alter	Vorlesung	615	1	Risiko Unterernährung und Folgen	0	0	0	1	0	0	0	0	0	0	0	0	0	0	0	0	0	0	0	0	0	0	0	0	0	0	0
588	Innere	7	LSV GI-Blutungen	Vorlesung	616	1	Mortalität GI-Blutungen	0	0	0	1	0	0	0	0	0	0	0	0	0	0	0	1	0	0	0	0	0	0	0	0	0	0	0
590	Innere	7	Spondylarthitiden	Vorlesung	618	1	Sensitivität/Spezifität (Bechtenbe? Unleserlich) Diagnostik	0	0	0	0	0	0	0	1	0	0	0	0	0	0	0	0	0	0	0	0	0	1	0	0	0	0	0
590	Innere	7	Spondylarthitiden	Vorlesung	619	2	Therapie ankylosierende Spondylarthritis	0	0	0	0	1	0	0	1	0	0	0	0	0	0	0	0	0	0	0	0	0	0	0	0	0	0	0
595	Innere	7	Modulunterricht akutes, chronisches Nierenversagen	Seminar	622	1	Positiver Einfluss frühzeitige Nephrologische Therapie	0	0	0	0	1	0	0	0	0	0	0	0	0	0	0	0	1	0	0	0	0	0	0	0	0	0	0
598	Innere	7	Modulunterricht	Vorlesung	624	1	0	0	0	0	0	0	0	0	0	0	0	0	0	0	0	0	0	0	1	0	0	0	0	0	0	0	0	0
633	Innere	7	Blutung als UAW	Vorlesung	653	1	UAW bei COX-Hemmer, Antikoagulantien	1	0	0	0	0	0	0	0	0	0	0	0	0	0	0	0	0	0	0	0	0	0	0	0	0	0	0
634	Innere	7	Pankreatitis	Vorlesung	654	1	Pankreatitisernährung > 48h vs < 48h	0	0	0	0	0	0	0	0	0	0	1	0	0	0	0	0	0	0	0	0	0	0	0	0	0	0	0
638	Innere	7	Herzinsuffizienz	Vorlesung	655	1	Herzinsuffizienztherapie	0	0	0	0	1	0	0	0	0	0	0	1	0	0	0	0	0	0	0	0	0	0	0	0	0	0	0
641	Innere	7	Müdigkeit im Alter	Vorlesung	659	1	Medikamente als Delir-Auslöser	1	0	0	1	0	0	0	0	0	0	0	0	0	0	0	0	0	0	0	1	1	0	0	0	0	0	0
646	Innere	7	POL Termin 5	POL	661	1	Lysetherapie	1	0	0	0	0	0	0	0	0	0	0	0	0	0	0	0	0	0	0	0	0	0	0	0	0	0	0
661	Innere	7	Cholestase	Vorlesung	666	1	Lebertransplantation	0	0	0	0	0	0	0	0	0	0	0	0	1	0	0	0	0	0	0	0	0	0	0	0	0	0	0
663	Innere	7	Leberschädigung	Vorlesung	667	1	Leberzirrhosekomplikationen	0	0	0	1	0	0	0	0	0	0	0	0	1	0	0	0	0	0	0	0	0	0	0	0	0	0	0
665	Innere	7	Portable Hypertension	Vorlesung	669	1	Varizentherapie: Ligutur, TIPS, Medikamente	1	0	0	0	1	0	0	0	0	0	0	1	0	0	0	0	0	0	0	0	0	0	0	0	0	0	0
667	Innere	7	Fettstoffwechsel: Diagnostik/Therapie/Folgeerkrankungen von DM	Seminar	670	1	Kardiovaskuläres Risiko	0	0	0	0	0	0	0	0	0	0	0	1	0	0	0	0	0	0	0	0	0	0	0	0	0	0	0
667	Innere	7	Fettstoffwechsel: Diagnostik/Therapie/Folgeerkrankungen von DM	Seminar	671	2	Medikation Nebenwirkungen	1	0	0	0	0	0	0	0	0	0	0	0	0	0	0	0	0	0	0	0	0	0	0	0	0	0	0
667	Innere	7	Fettstoffwechsel: Diagnostik/Therapie/Folgeerkrankungen von DM	Seminar	672	1	Kardiovaskuläres Risiko	0	0	0	0	0	0	0	0	0	0	0	1	0	0	0	0	0	0	0	0	0	0	0	0	0	0	0
671	Innere	7	Schilddrüse	Skills-Lab	673	1	Schilddrüsen-Sono	0	0	0	0	0	0	0	0	0	0	0	0	0	1	0	0	0	0	0	0	0	0	0	0	0	0	0
674	Innere	7	Fieber bei Hyoerthyreose	Vorlesung	674	1	Hyperthyreosetherapie	0	0	0	0	1	0	0	0	0	0	0	0	0	1	0	0	0	0	0	0	0	0	0	0	0	0	0
676	Innere	7	Therapie DM 1/2	Seminar	675	1	Insulintherapie	1	0	0	0	0	0	0	0	0	0	0	0	0	0	1	0	0	0	0	0	0	0	0	0	0	0	0
676	Innere	7	Therapie DM 1/2	Seminar	1001	2	Antidiabetika	1	0	0	0	0	0	0	0	0	0	0	0	0	0	1	0	0	0	0	0	0	0	0	0	0	0	0
677	Innere	7	Endokrinologie: Osteoporose	Seminar	676	1	Osteoporoserisiko	0	0	0	0	0	0	0	0	1	0	0	0	0	0	0	0	0	0	0	0	0	0	0	0	0	0	0
677	Innere	7	Endokrinologie: Osteoporose	Seminar	677	2	Osteoporose Therapie	0	0	0	0	1	0	0	0	1	0	0	0	0	0	0	0	0	0	0	0	0	0	0	0	0	0	0
680	Innere	7	Benigne Schilddrüsenerkrankungen	Seminar	679	1	Stromatherapie	0	0	0	0	1	0	0	0	0	0	0	0	0	1	0	0	0	0	0	0	0	0	0	0	0	0	0
686	Innere	7	Häma. Systemerkrankungen am Bsp. Der ALL	Vorlesung	682	1	Überlebensraten bei ALL versch. Stadien	0	0	0	1	0	1	0	0	0	0	0	0	0	0	0	0	0	1	0	0	0	0	0	0	0	0	0
687	Innere	7	Modulunterricht Leberzirrhose/Modulunterricht Leberzirrhose Radiologie	Seminar	683	1	Überlebensraten-LZ	0	0	0	1	0	0	0	0	0	0	0	0	1	0	0	0	0	0	0	0	0	0	0	0	0	0	0
699	Innere	7	Modulunterricht Endokarditis/Modulunterricht Kongenitale Vitien? Unleserlich	Seminar	686	1	Epidermiologie Endokarditis	0	0	0	0	0	0	0	0	0	0	1	0	0	0	0	0	0	0	0	0	0	0	0	0	0	0	0
700	Innere	7	Kardiomyopathie	Vorlesung	687	1	ICD-Therapie + hypertrophe Kardiomyopathie	0	0	0	0	1	0	0	0	0	0	0	1	0	0	0	0	0	0	0	0	0	0	0	0	0	0	0
701	Innere	7	Asthma/COPD	Vorlesung	688	1	Epidemologie beider Erkrankungen	0	0	0	0	0	0	0	0	0	0	0	0	0	0	0	0	0	0	1	0	0	0	0	0	0	0	0
702	Innere	7	Modulunterricht Herzinsuffizienz/Modulunterricht Pharmakotherapie HI	Seminar	689	1	Überlebensraten HI + Komorbiditäten	0	0	0	1	0	0	0	0	0	0	0	1	0	0	0	0	0	0	0	0	0	0	0	0	0	0	0
702	Innere	7	Modulunterricht Herzinsuffizienz/Modulunterricht Pharmakotherapie HI	Seminar	690	1	Nebenwirkungen von ß-Blockern und ACE-Hemmern	1	0	0	0	0	0	0	0	0	0	0	1	0	0	0	0	0	0	0	0	0	0	0	0	0	0	0
704	Innere	7	Arzt-Patienten-Selbsthilfegruppe	Medi-KIT	691	1	Mortalität UMT	0	0	0	1	0	0	0	0	0	0	0	0	0	0	0	0	0	0	0	0	0	0	0	0	0	0	0
706	Innere	7	Modulunterricht Herz-Diagnostik/Modulunterricht Evaluation d. Herzpatienten	Seminar	693	1	Belastungs EKG	0	0	0	0	0	0	0	0	0	0	0	1	0	0	0	0	0	0	0	0	0	1	0	0	0	0	0
706	Innere	7	Modulunterricht Herz-Diagnostik/Modulunterricht Evaluation d. Herzpatienten	Seminar	694	2	Stressechokardiographie	0	0	0	0	0	0	0	0	0	0	0	1	0	0	0	0	0	0	0	0	0	1	0	0	0	0	0
712	Innere	7	Antibiotika bei abdomineller Infektion	Vorlesung	697	1	Antibiotikatherapie allgemein und bei Peritonitis	1	1	0	0	0	0	0	0	0	0	0	0	0	0	0	0	0	0	0	0	0	0	0	0	0	0	0
728	Innere	7	Chronisch-antientzündliche Darmerkrankungen	Vorlesung	701	1	Behandlung Colitis ulzerose	0	0	0	0	1	0	0	0	0	0	0	0	0	0	0	1	0	0	0	0	0	0	0	0	0	0	0
733	Innere	7	Melabsorption + Durchfallerkrankungen	Vorlesung	704	1	Nebenwirkungen chol.-Senken	1	0	0	0	0	0	0	0	0	0	0	0	0	0	0	1	0	0	0	0	0	0	0	0	0	0	0
734	Innere	7	Ulkuserkrankung	Vorlesung	705	1	Medikation bei Ulcus	1	0	0	0	0	0	0	0	0	0	0	0	0	0	0	1	0	0	0	0	0	0	0	0	0	0	0
735	Innere	7	Reflux	Vorlesung	706	1	Helicobacter Pylori	0	0	0	0	0	0	0	0	0	0	0	0	0	0	0	0	0	0	0	0	0	1	0	0	0	0	0
735	Innere	7	Reflux	Vorlesung	707	2	Burcht-Ösophagus? Unleserlich	0	0	0	0	1	0	0	0	0	0	0	0	0	0	0	1	0	0	0	0	0	0	0	0	0	0	0
787	Innere	7	Modulunterricht II EKG	Seminar	755	1	Schlaganfallrisiko bei Rhytmusstörungen	0	0	0	0	0	0	0	0	0	0	0	1	0	0	0	0	0	0	0	1	0	0	0	0	0	0	0
790	Innere	7	Gastro: Endoskopie	Seminar	758	1	Antikoagulation bei Endoskopie	1	0	0	0	0	0	0	0	0	0	0	0	0	0	0	0	0	0	0	0	0	0	0	0	0	0	0
790	Innere	7	Gastro: Endoskopie	Seminar	759	2	ERCP	0	0	0	0	0	0	0	0	0	0	0	0	0	0	0	0	0	0	0	0	0	1	0	0	0	0	0
790	Innere	7	Gastro: Endoskopie	Seminar	760	3	Ulcostherapie	0	0	0	0	1	0	0	0	0	0	0	0	0	0	0	1	0	0	0	0	0	0	0	0	0	0	0
791	Innere	7	Gastro: Onkologie	Seminar	761	1	metast. Magen Ca Therapie	0	0	0	0	1	1	0	0	0	0	0	0	0	0	0	1	0	0	0	0	0	0	0	0	0	0	0
791	Innere	7	Gastro: Onkologie	Seminar	762	2	Prognose Pankreas	0	0	0	0	0	1	0	0	0	0	1	0	0	0	0	0	0	0	0	0	0	0	0	0	0	0	0
796	Innere	7	Moduluntericht Gastro Infektionskrankheiten/Modulunterricht Antibiotika Therapie Gastro	Seminar	763	1	Allergien auf Antibiotika	1	0	0	0	0	0	0	0	0	0	0	0	0	0	0	0	0	0	0	0	0	0	0	0	0	0	0
801	Innere	7	KillsLab Hämatologie	Skills-Lab	764	1	SkillsLab Hämatologie I	0	0	0	0	0	0	0	0	0	0	0	0	0	0	0	0	0	1	0	0	0	0	0	0	0	0	0
804	Innere	7	Leitsymptomvorlesung Wirkungen und Nebenwirkungen von Analgetika	Vorlesung	767	1	Leitsymptom Analgetika	1	0	0	0	0	0	0	0	0	0	0	0	0	0	0	0	0	0	0	0	0	0	0	0	0	0	0
805	Innere	7	Modulunterricht internistische Onkologie der Thoraxtumoren	Seminar	768	1	Intern. Onko Thorax	0	0	0	0	0	1	0	0	0	0	0	1	0	0	0	0	0	0	1	0	0	0	0	0	0	0	0
806	Innere	7	Synkope/Schwindel	Vorlesung	769	1	Synkope Ätiologie/Diagnostik	0	0	0	0	0	0	0	0	0	0	0	0	0	0	0	0	0	0	0	0	0	1	0	0	0	0	0
809	Innere	7	DM Synkope, Schwindel, Bewusstlosigkeit	Vorlesung	770	1	HbA1c-Einstellung	0	0	0	0	0	0	0	0	0	0	0	0	0	0	1	0	0	0	0	0	0	0	0	0	0	0	0
813	Innere	7	Arzneimittelinteraktionen	Vorlesung	771	1	Arzneimittelinteraktion Sulfonylharnstoff	1	0	0	0	0	0	0	0	0	0	0	0	0	0	0	0	0	0	0	0	0	0	0	0	0	0	0
814	Innere	7	Stürze	Vorlesung	772	1	Sturzprävention	0	0	0	0	0	0	0	0	0	0	0	0	0	0	0	0	0	0	0	0	0	0	0	0	1	0	0
819	Innere	7	Klappen (vitien? Unleserlich)	Vorlesung	773	1	Prognose Aorteninsuffizienz	0	0	0	0	0	0	0	0	0	0	0	1	0	0	0	0	0	0	0	0	0	0	0	0	0	0	0
833	Innere	7	Modulunterricht Angiologische Diagnostik	Seminar	774	1	PAVK	0	0	0	0	0	0	0	0	0	0	0	1	0	0	0	0	0	0	0	0	0	0	0	0	0	0	0
834	Innere	7	Gastro I Anamnese/Diagnostik	Seminar	775	1	Gallenblasebildgebung	0	0	0	0	0	0	0	0	0	0	1	0	0	0	0	0	0	0	0	0	0	0	0	0	0	0	0
834	Innere	7	Gastro I Anamnese/Diagnostik	Seminar	776	2	Divertikulosediagnostik	0	0	0	0	0	0	0	0	0	0	0	0	0	0	0	1	0	0	0	0	0	0	0	0	0	0	0
834	Innere	7	Gastro I Anamnese/Diagnostik	Seminar	777	3	Divertikulitistherapie, Rezidivprophylaxe	0	0	0	0	0	0	0	0	0	0	0	0	0	0	0	1	0	0	0	0	0	0	0	0	1	0	0
836	Innere	7	HCC	Vorlesung	778	1	HCC-Risiko: Diagnostik, Therapie	0	0	0	0	1	1	0	0	0	0	0	0	1	0	0	0	0	0	0	0	0	1	0	0	0	0	0
837	Innere	7	Einsatz von Tumormarker	Vorlesung	779	1	richtiger Einsatz von TM	0	0	0	0	0	1	0	0	0	0	0	0	0	0	0	0	0	0	0	0	0	1	0	0	0	0	0
839	Innere	7	Zu dick oder zu dünn	Vorlesung	781	1	Risiko durch Adipositas	0	0	0	1	0	0	0	0	0	0	0	0	0	0	0	0	0	0	0	0	0	0	0	0	0	0	0
841	Innere	7	Häma: Stammzelltransplantation/Häma I AML	Seminar	784	1	allogene vs miniallo	0	0	0	0	0	0	0	0	0	0	0	0	0	0	0	0	0	1	0	0	0	0	0	0	0	0	0
841	Innere	7	Häma: Stammzelltransplantation/Häma I AML	Seminar	785	1	AML-Therapie: Chemo u. Stammzellx	1	0	0	0	1	0	0	0	0	0	0	0	0	0	0	0	0	1	0	0	0	0	0	0	0	0	0
843	Innere	7	Radio bei GI-Tumoren	Vorlesung	786	1	Staging im GI-Trust	0	0	0	0	0	1	0	0	0	0	0	0	0	0	0	1	0	1	0	0	0	0	0	0	0	0	0
847	Innere	7	Gewichtsverlust	Vorlesung	788	1	Rezidivrisiko von AML bei Gewichtsverlust	0	0	0	1	0	0	0	0	0	0	0	0	0	0	0	0	0	1	0	0	0	0	0	0	0	0	0
848	Innere	7	I Häma Lymphomtherapie	Vorlesung	789	1	Chemotherapie ebi aggresiven u. indulenten Lymphomen	1	0	0	0	0	0	0	0	0	0	0	0	0	0	0	0	0	1	0	0	0	0	0	0	0	0	0

## Sheet: data set
Nr	tblDemDaten_ID	namebID	titelID	blockID	fbID	lformatID	artID	lehrenderID	anzstud	versID	alformatID	cl	qualcl	rRK	tblBeobachter_ID	nameb	tblFachbereich_ID	tblVeranstaltung_ID	nameb__1	tblDemDaten_ID_roh	code_dop_korr	dop_ID_korr	tblLehrender_ID	sexhl	qualhl	tblLehrformat_ID	lformat	tblLehrformat_ID_korr	lformat_korr	RK_1_ID	RK_1_spec	RK_1_min	RK_1_count	RK_1_bez	RK_1_begmat	RK_1_begmatdet	RK_1_begmathilf	RK_1_begmathilfdet	RK_1_fragen	RK_1_lz1	RK_1_lz2	RK_1_lz3	RK_1_lz4	RK_1_lz5	RK_1_lz60	RK_1_lz61	RK_1_lz62	RK_1_lz63	RK_1_lz64
1	511	52	511	2	6	1	1	507	27	1		2		1	52	rater 1	6	511	rater 1	511	0		507	2	2	1	Vorlesung	1	Vorlesung	520		10	1	1	2		2		2	3		2	4	1		1	1	1	1
2	512	52	512	2	6	1	1	508	15	1		2		1	52	rater 1	6	512	rater 1	512	0		508	2	2	1	Vorlesung	1	Vorlesung	521		1	1	1	2		2		1	2	1	1	1	1		1	1	1	1
3	533	52	531	2	6	1	1	524	35	1		2		1	52	rater 1	6	531	rater 1	533	0		524	2	2	1	Vorlesung	1	Vorlesung	549		10	1	1	2		2		1	2	3	1	1	1		1	1	1	1
4	546	52	543	2	6	1	1	530	14	1		2		1	52	rater 1	6	543	rater 1	546	0		530	2	2	1	Vorlesung	1	Vorlesung	567		10	1	1	2		2		1	2	2	2	1	4		1	1	1	1
5	551	52	547	2	6	1	1	532	18	1		2		1	52	rater 1	6	547	rater 1	551	0		532	2	2	1	Vorlesung	1	Vorlesung	572		10	1	1	2		2		2	2	1	1	1	1		1	1	1	1
6	557	52	552	2	6	1	1	529	30	1		2		2	52	rater 1	6	552	rater 1	557	0		529	2	2	1	Vorlesung	1	Vorlesung					2	2		2		2
7	576	52	571	2	6	1	1	541	40	1		2		1	52	rater 1	6	571	rater 1	576	0		541	2	2	1	Vorlesung	1	Vorlesung	606			1	2	1	Handout	1	strukturierte Übersicht	2	2	3	5	2	1		1	1	1	1
8	577	52	572	2	6	1	1	542	40	1		2		1	52	rater 1	6	572	rater 1	577	0		542	2	2	1	Vorlesung	1	Vorlesung	607		10	1	2	2		2		2	2	2	4	2	1		1	1	1	1
9	583	53	578	1	7	1	1	545	40	3		2		2	53	rater 2	7	578	rater 2	583	0		545	2	2	1	Vorlesung	1	Vorlesung					2	2		2		2
10	584	53	579	1	7	1	1	546	45	3		2		1	53	rater 2	7	579	rater 2	584	0		546	2	2	1	Vorlesung	1	Vorlesung	612	ppt	5	1	2	2		2		2	3	3	1	1	1		1	1	1	2
11	587	54	582	1	7	1	1	549	25	1		2		1	54	rater 3	7	582	rater 3	587	0		549	2	2	1	Vorlesung	1	Vorlesung	615	Vorlesung	45	1	2	2		2		2	3	3	3	2	3		1	1	1	1
12	588	54	583	1	7	1	1	550	25	1		2		1	54	rater 3	7	583	rater 3	588	0		550	1	2	1	Vorlesung	1	Vorlesung	616	Vorlesung	45	1	2	2		2		2	3	3	2	1	2		1	1	1	1
13	590	54	585	1	7	1	1	552	40	1		2		1	54	rater 3	7	585	rater 3	590	0		552	2	2	1	Vorlesung	1	Vorlesung	618	vorlesung	5	1	2	2		2		2	3	3	3	1	1		2	2	2	3
14	592	54	587	1	7	1	1	553	40	1		2		2	54	rater 3	7	587	rater 3	592	0		553	2	2	1	Vorlesung	1	Vorlesung								2		2
15	598	54	593	1	7	1	1	559	22	1		2		1	54	rater 3	7	593	rater 3	598	0		559	2	2	1	Vorlesung	1	Vorlesung	624		90	1	2	2		2		-99	1	1	1	1	1		1	1	1	1
16	633	53	626	1	7	1	1	584	45	1		2		1	53	rater 2	7	626	rater 2	633	0		584	2	2	1	Vorlesung	1	Vorlesung	653	ppt	15	1	2	2		2		2	4	4	4	2	1		1	1	1	3
17	634	53	627	1	7	1	1	585	40	1		2		1	53	rater 2	7	627	rater 2	634	0		585	1	2	1	Vorlesung	1	Vorlesung	654	ppt	5	1	2	2		2		2	3	3	2	1	1		1	1	1	3
18	638	53	633	1	7	1	1	589	55	1		2		1	53	rater 2	7	633	rater 2	638	0		589	2	2	1	Vorlesung	1	Vorlesung	655	ppt	30	1	2	2		2		2	3	2	3	1	1		1	1	1	2
19	652	53	647	1	7	1	1	601	50	1		2		2	53	rater 2	7	647	rater 2	652	0		601	1	2	1	Vorlesung	1	Vorlesung					2	2		2		2
20	653	53	648	1	7	1	1	602	25	1		2		2	53	rater 2	7	648	rater 2	653	0		602	2	2	1	Vorlesung	1	Vorlesung					2	2		2		2
21	661	53	656	1	7	1	1	608	65	1		2		1	53	rater 2	7	656	rater 2	661	0		608	2	2	1	Vorlesung	1	Vorlesung	666	ppt	5	1	2	2		2		2	4	3	1	1	1		1	1	1	3
22	663	53	658	1	7	1	1	574	60	1		2		1	53	rater 2	7	658	rater 2	663	0		574	2	2	1	Vorlesung	1	Vorlesung	667	ppt	20	1	2	2		2		-99	3	3	1	1	1		2	2	1	1
23	665	53	660	1	7	1	1	610	55	1		2		1	53	rater 2	7	660	rater 2	665	0		610	2	2	1	Vorlesung	1	Vorlesung	669	ppt	20	1	2	2		2		2	4	4	4	1	1		1	1	1	2
24	674	53	669	1	7	1	1	560	25	1		2		1	53	rater 2	7	669	rater 2	674	0		560	2	2	1	Vorlesung	1	Vorlesung	674	ppt	8	1	2	2		2		2	3	2	1	2	2		2	2	1	1
25	712	53	705	1	7	1	1	636	50	1		2		1	53	rater 2	7	705	rater 2	712	0		636	2	2	1	Vorlesung	1	Vorlesung	697	ppt	20	1	1	2		2		2	5	4	3	5	3		1	1	1	3
26	716	53	709	1	7	1	1	639	50	1		2		2	53	rater 2	7	709	rater 2	716	0		639	2	2	1	Vorlesung	1	Vorlesung					2	2		2		2
27	717	53	710	1	7	1	1	640	45	1		2		2	53	rater 2	7	710	rater 2	717	0		640	1	2	1	Vorlesung	1	Vorlesung					2	2		2		2
28	718	53	711	1	7	1	1	641	45	1		2		2	53	rater 2	7	711	rater 2	718	0		641	2	2	1	Vorlesung	1	Vorlesung					2	2		2		2
29	722	53	715	1	7	1	1	622		1		2		2	53	rater 2	7	715	rater 2	722	0		622	2	2	1	Vorlesung	1	Vorlesung					2	2		2		2
30	723	53	716	1	7	1	1	643	40	1		2		2	53	rater 2	7	716	rater 2	723	0		643	1	2	1	Vorlesung	1	Vorlesung					2	2		2		2
31	724	53	717	1	7	1	1	641	50	1		2		2	53	rater 2	7	717	rater 2	724	0		641	2	2	1	Vorlesung	1	Vorlesung					2	2		2		2
32	726	53	719	1	7	1	1	574	45	1		2		2	53	rater 2	7	719	rater 2	726	0		574	2	2	1	Vorlesung	1	Vorlesung					2	2		2		2
33	727	53	720	1	7	1	1	574	50	1		2		2	53	rater 2	7	720	rater 2	727	0		574	2	2	1	Vorlesung	1	Vorlesung					2	2		2		2
34	744	52	736	2	6	1	1	650	50	1		2		1	52	rater 1	6	736	rater 1	744	0		650	2	2	1	Vorlesung	1	Vorlesung	715			1	2	2		2		-99
35	753	51	743	2	6	1	1	504	40	1		2		1	51	rater 4	6	743	rater 4	753	0		504	2	2	1	Vorlesung	1	Vorlesung	722	ppt	20	1	1	2		2		-99	5	5	5	5	5		1	1	1	1
36	792	53	776	1	7	1	1	668	50	3		2		2	53	rater 2	7	776	rater 2	792	0		668	2	2	1	Vorlesung	1	Vorlesung					2	2		2		2
37	809	53	794	1	7	1	1	622	50	1		2		1	53	rater 2	7	794	rater 2	809	0		622	2	2	1	Vorlesung	1	Vorlesung	770	ppt	20	1	1	2		2		-99	5	5	5	5	5		1	1	1	5
38	812	53	797	1	7	1	1	622	45	1		2		2	53	rater 2	7	797	rater 2	812	0		622	2	2	1	Vorlesung	1	Vorlesung					2	2		2		2
39	813	53	798	1	7	1	1	553	43	1		2		1	53	rater 2	7	798	rater 2	813	0		553	2	2	1	Vorlesung	1	Vorlesung	771		5	1	2	2		2		2	3	3	1	3	1		1	1	1	1
40	814	53	799	1	7	1	1	680	40	1		2		1	53	rater 2	7	799	rater 2	814	0		680	1	2	1	Vorlesung	1	Vorlesung	772	ppt	15	1	2	2		2		2	4	4	5	5	4		1	1	1	3
41	818	54	803	1	7	1	1	584	60	1		2		2	54	rater 3	7	803	rater 3	818	0		584	2	2	1	Vorlesung	1	Vorlesung					2	2		2		2
42	820	54	805	1	7	1	1	584	60	1		2		2	54	rater 3	7	805	rater 3	820	0		584	2	2	1	Vorlesung	1	Vorlesung					2	2		2		2
43	837	53	821	1	7	1	1	685	30	1		2		1	53	rater 2	7	821	rater 2	837	0		685	2	2	1	Vorlesung	1	Vorlesung	779	ppt	15	1	2	2		2		2	5	5	4	5	5		5	5	5	1
44	839	53	823	1	7	1	1	622	25	1		2		1	53	rater 2	7	823	rater 2	839	0		622	2	2	1	Vorlesung	1	Vorlesung	781	ppt	15	1	2	2		2		2	5	4	5	5	5		1	1	4	4
45	840	53	824	1	7	1	1	661	30	1		2		2	53	rater 2	7	824	rater 2	840	0		661	1	2	1	Vorlesung	1	Vorlesung					2	2		2		2
46	843	53	827	1	7	1	1	687	50	1		2		1	53	rater 2	7	827	rater 2	843	0		687	1	2	1	Vorlesung	1	Vorlesung	786	ppt	5	1	2	2		2		2	2	2	1	3	2		3	3	4	1
47	844	53	828	1	7	1	1	610	40	1		2		2	53	rater 2	7	828	rater 2	844	0		610	2	2	1	Vorlesung	1	Vorlesung					2	2		2		2
48	850	52	833	2	6	1	1	690	22	3		2		1	52	rater 1	6	833	rater 1	850	0		690	2	2	1	Vorlesung	1	Vorlesung	790	Inzidenz, Diagnose, Therapie/-komplikationen	5	1	2	2		2		2	3	3	3	1	3		1	1	1	1
49	863	52	846	2	6	1	1	698	17	3		2		2	52	rater 1	6	846	rater 1	863	0		698	2	2	1	Vorlesung	1	Vorlesung	807	Risikofaktoren_x000D__x000D_ Diagnostik_x000D__x000D_ Therapiekomplikationen_x000D__x000D_ Prognose_x000D__x000D_ Metastasierung	5	1	2	2		2		1	3	2	3	1	1		1	1	1	1
50	878	52	861	2	6	1	1	701	16	3		2		1	52	rater 1	6	861	rater 1	878	0		701	2	2	1	Vorlesung	1	Vorlesung	827	Therapie_x000D__x000D_ OP-Komplikationen_x000D__x000D_ Komplikationen		1	1	2		2		1	3	3	4	1	1		1	1	1	1
51	886	52	869	2	6	1	1	702	7	3		2		1	52	rater 1	6	869	rater 1	886	0		702	2	2	1	Vorlesung	1	Vorlesung	837	Somatische Herausforderungen_x000D__x000D_ Inzidenz_x000D__x000D_ Prognose	5	1	2	2		2		2	3	3	1	1	1		1	1	1	1
52	891	52	874	2	6	1	2	705	4	3		2		1	52	rater 1	6	874	rater 1	891	0		705	2	2	1	Vorlesung	1	Vorlesung	843	Prognose_x000D__x000D_ Äthiologie_x000D__x000D_ Vorteile/Nachteile klappenerhaltenden OP_x000D__x000D_ OP-Komplikationen	5	1	2	2		2		2	3	3	3	1	1		1	1	1	1
53	893	52	876	2	6	1	2		5	3		2		1	52	rater 1	6	876	rater 1	893	0					1	Vorlesung	1	Vorlesung	847	ISTA_x000D__x000D_ Sept. Defekte_x000D__x000D_ PDA_x000D__x000D_ ALPACA_x000D__x000D_ d-TGA	5	1	2	2		2		2	2	1	3	1	1		1	1	1	1
54	548	52	545	2	6	3	1	504	14	1		2		2	52	rater 1	6	545	rater 1	548	0		504	2	2	3	Seminar	2	Praktikum					2	2		2		2
55	563	52	557	2	6	1	2	537	31	1		2		1	52	rater 1	6	557	rater 1	563	0		537	2	2	1	Vorlesung	2	Praktikum	589		5	1	1	2		2		2	3	3	1	2	1		1	1	1	1
56	565	52	559	2	6	1	2	537	25	1		1	2	1	52	rater 1	6	559	rater 1	565	0		537	2	2	1	Vorlesung	2	Praktikum	596		5	1	1	2		2		1	3	3	3	5	2		1	1	1	1
57	504	52	505	2	6	1	2	504	30	1		2		1	52	rater 1	6	505	rater 1	504	0		504	2	2	1	Vorlesung	3	Seminar	504		1	1	2	2		2		2	1	2	1	1	1		1	1	1	1
58	514	52	514	2	6	1	2	510	20	1		2		1	52	rater 1	6	514	rater 1	514	0		510	2	2	1	Vorlesung	3	Seminar	523		10	1	2	2		2		2	2	3	3	1	1		1	1	1	1
59	515	52	515	2	6	1	1	508	23	1		2		1	52	rater 1	6	515	rater 1	515	0		508	2	2	1	Vorlesung	3	Seminar	527		4	1	1	2		2		1	3	5	3	1	2		1	1	1	1
60	519	52	517	2	6	3	1	513	25	1		2		1	52	rater 1	6	517	rater 1	519	0		513	2	2	3	Seminar	3	Seminar	533		5	1	1	2		2		2	2	2	1	5	5		1	1	1	1
61	532	52	530	2	6	1	1	523	30	1		2		1	52	rater 1	6	530	rater 1	532	0		523	2	2	1	Vorlesung	3	Seminar	548			1	2	2		2		1	3	3	3	2	1		1	1	1	1
62	547	52	544	2	6	1	1	531	27	1		2		1	52	rater 1	6	544	rater 1	547	0		531	1	2	1	Vorlesung	3	Seminar	568		10	1	1	2		2		2	2	2	4	1	2		1	1	1	1
63	549	52	546	2	6	1	2	504	18	1		2		1	52	rater 1	6	546	rater 1	549	0		504	2	2	1	Vorlesung	3	Seminar	569		15	1	1	2		2		2	3	3	2	4	1		1	1	1	1
64	550	52	524	2	6	1	2	530	18	1		2		1	52	rater 1	6	524	rater 1	550	0		530	2	2	1	Vorlesung	3	Seminar	571		5	1	2	2		2		2	2	3	1	1	1		1	1	1	1
65	552	52	548	2	6	1	1	523	28	1		2		1	52	rater 1	6	548	rater 1	552	0		523	2	2	1	Vorlesung	3	Seminar	573		5	1	1	2		2		1	3	2	2	1	1		1	1	1	1
66	556	52	551	2	6	1	2	534	20	1		2		1	52	rater 1	6	551	rater 1	556	0		534	2	2	1	Vorlesung	3	Seminar	578		1	1	2	2		2		2	3	2	1	1	1		1	1	1	1
67	558	52	553	2	6	1	2	514	25	1		2		1	52	rater 1	6	553	rater 1	558	0		514			1	Vorlesung	3	Seminar	580		2	1	2	2		2		2	3	4	3	1	1		1	1	1	1
68	559	52	554	2	6		2	535	25	1		2		1	52	rater 1	6	554	rater 1	559	0		535	2	2			3	Seminar	583		10	1	2	2		2		1	3	3	4	3	3		1	1	1	1
69	561	52	555	2	6	1	2	536	32	1		2		1	52	rater 1	6	555	rater 1	561	0		536	2	2	1	Vorlesung	3	Seminar	586		5	1	2	2		2		2	2	2	1	1	1		1	1	1	1
70	562	52	556	2	6	1	2	506	23	1		2		1	52	rater 1	6	556	rater 1	562	0		506	2	2	1	Vorlesung	3	Seminar	587		5	1	1	2		2		2	3	1	3	1	1		1	1	1	1
71	564	52	558	2	6	1	2	538	28	1		2		1	52	rater 1	6	558	rater 1	564	0		538	2	2	1	Vorlesung	3	Seminar	590		2	1	2	2		2		2	3	4	3	1	1		1	1	1	1
72	566	52	560	2	6	1	2	537	26	1		2		1	52	rater 1	6	560	rater 1	566	0		537	2	2	1	Vorlesung	3	Seminar	597		15	1	1	2		2		1	4	5	2	4	2		1	1	1	1
73	568	52	562	2	6	3	1	537	8	1		1	2	2	52	rater 1	6	562	rater 1	568	0		537	2	2	3	Seminar	3	Seminar					2	2		2		2
74	578	52	573	2	6	3	1	540	7	1		2		1	52	rater 1	6	573	rater 1	578	0		540	2	2	3	Seminar	3	Seminar	609		10	1	2	2		2		2	4	3	4	1	1		1	1	1	1
75	579	52	574	2	6	1	1	543	10	1		2		1	52	rater 1	6	574	rater 1	579	0		543	2	2	1	Vorlesung	3	Seminar	610			1	2	2		2		2	4	3	3	4	1		1	1	1	1
76	582	53	577	1	7	3	1	544	35	3		2		2	53	rater 2	7	577	rater 2	582	0		544	2	2	3	Seminar	3	Seminar					2	2		2		2
77	589	54	584	1	7	3	1	551	30	1		1	2	2	54	rater 3	7	584	rater 3	589	0		551	1	2	3	Seminar	3	Seminar					2	2		2		2
78	593	54	588	1	7	3	1	554	16	1		1	2	2	54	rater 3	7	588	rater 3	593	0		554	2	2	3	Seminar	3	Seminar					2	2		2		2
79	595	54	590	1	7	3	1	556	20	1		2		1	54	rater 3	7	590	rater 3	595	0		556	2	2	3	Seminar	3	Seminar	622	Seminar/Modulunterricht	3	1	2	2		2		2	2	2	2	2	1		1	1	1	2
80	622	53	615	1	7	3	1	576	25	1		1	2	2	53	rater 2	7	615	rater 2	622	0		576	2	2	3	Seminar	3	Seminar					2	2		2		2
81	656	53	651	1	7	3	1	601	9	1		2		2	53	rater 2	7	651	rater 2	656	0		601	1	2	3	Seminar	3	Seminar					2	2		2		2
82	676	53	671	1	7	3	1	504	25	1		1	2	1	53	rater 2	7	671	rater 2	676	0		504	2	2	3	Seminar	3	Seminar	675	ppt	30	1	2	2		2		2	3	2	3	1	1		1	1	1	2
83	677	53	672	1	7	3	1	617	20	1		2		1	53	rater 2	7	672	rater 2	677	0		617	1	2	3	Seminar	3	Seminar	676	ppt	15	1	1	2		2		2	3	1	2	1	3		1	1	1	1
84	680	53	675	1	7	3	1	618	30	1		1	2	1	53	rater 2	7	675	rater 2	680	0		618	1	2	3	Seminar	3	Seminar	679	ppt	10	1	1	2		2		-99	3	3	3	1	1		1	1	1	1
85	681	53	676	1	7	3	1	619	20	1		1	2	2	53	rater 2	7	676	rater 2	681	0		619	2	2	3	Seminar	3	Seminar					2	2		2		2
86	690	54	685	1	7	3	1	574	21	1		2		2	54	rater 3	7	685	rater 3	690	0		574	2	2	3	Seminar	3	Seminar					2	2		2		2
87	778	51	762	2	6	3	1	616	7	1		2		1	51	rater 4	6	762	rater 4	778	0		616	2	2	3	Seminar	3	Seminar	746	ppt	12	1	1	1	Röntgenbilder, CTs	1		-99	5	5	5	1	5
88	779	51	763	2	6	3	1	653	30	1		1	2	2	51	rater 4	6	763	rater 4	779	0		653	2	2	3	Seminar	3	Seminar					2	2		2		2
89	780	51	764	2	6	3	1	660	30	1		2		1	51	rater 4	6	764	rater 4	780	0		660	2	2	3	Seminar	3	Seminar	747	ppt	5	1	2	2		2		2	4	4	4	1	1		1	1	1	1
90	791	53	775	1	7	3	1	667	20	3		2		1	53	rater 2	7	775	rater 2	791	0		667	2	2	3	Seminar	3	Seminar	761	mündlich	2	1	2	2		2		2	3	3	5	2	1		1	1	1	1
91	834	53	818	1	7	3	1	634		1		2		1	53	rater 2	7	818	rater 2	834	0		634	2	2	3	Seminar	3	Seminar	775	ppt	10	1	2	2		2		2	4	5	2	3	2		5	5	5	3
92	846	53	830	1	7		1	558	25	1		2		2	53	rater 2	7	830	rater 2	846	0		558	2	2			3	Seminar					2	2		2		2
93	869	52	852	2	6	3	1			3		2		2	52	rater 1	6	852	rater 1	869	0					3	Seminar	3	Seminar					2	2		2		2
94	873	52	857	2	6	3	1		25	3		2		2	52	rater 1	6	857	rater 1	873	0					3	Seminar	3	Seminar					2	2		2		2
95	874	52	858	2	6	3	1	696	20	3		2		1	52	rater 1	6	858	rater 1	874	0		696	2	2	3	Seminar	3	Seminar	823			1	1	1	Fälle	1		2	5	4	4	1	2		1	1	1	1
96	880	52	863	2	6	3	1	696	18	3		2		1	52	rater 1	6	863	rater 1	880	0		696	2	2	3	Seminar	3	Seminar	832	SD-Operation		1	1	2		2		2	5	1	4	1	1		1	1	1	1
97	890	52	873	2	6	3	2	705	6	3		2		2	52	rater 1	6	873	rater 1	890	0		705	2	2	3	Seminar	3	Seminar	842	Äthiologie_x000D__x000D_ Risikofaktoren_x000D__x000D_ Prognose	5	1	2	2		2		2	3	3	3	1	2		1	1	1	1
98	625	53	618	1	7	3	1	577	20	1		2		2	53	rater 2	7	618	rater 2	625	0		577	2	2	3	Seminar	3	Seminar					2	2		2		2
99	655	53	650	1	7	3	1	604	25	1		2		2	53	rater 2	7	650	rater 2	655	0		604	2	2	3	Seminar	3	Seminar					2	2		2		2
100	667	53	662	1	7	3	1	611	20	1		2		1	53	rater 2	7	662	rater 2	667	0		611	2	2	3	Seminar	3	Seminar	670	ppt	35	1	1	2		2		2	5	5	4	5	3		2	2	1	2
101	799	54	783	1	7	3	1	673	21	3		2		2	54	rater 3	7	783	rater 3	799	0		673	1	2	3	Seminar	3	Seminar					2	2		2		2
102	830	54	814	1	7	3	1	574	22	1		2		2	54	rater 3	7	814	rater 3	830	0		574	2	2	3	Seminar	3	Seminar					2	2		2		2
103	841	53	825	1	7	3	1	686	20	1		1	2	1	53	rater 2	7	825	rater 2	841	0		686	2	2	3	Seminar	3	Seminar	784		5	1	2	2		2		2	3	3	3	1	1		1	1	2	2
104	569	52	563	2	6	4	1	537	20	1		1	2	2	52	rater 1	6	563	rater 1	569	0		537	2	2	4	Skills-Lab	4	SkillsLab					2	2		2		2
105	671	53	666	1	7	4	1	614	6	1		2		1	53	rater 2	7	666	rater 2	671	0		614	2	2	4	Skills-Lab	4	Skills-Lab	673	mündlich	15	1	1	2		2		2	5	4	5	3	4		1	1	1	1
106	693	54	689	1	7	4	1	626	6	1		2		2	54	rater 3	7	689	rater 3	693	0		626	1	2	4	Skills-Lab	4	Skills-Lab					2	2		2		2
107	801	54	785	1	7	4	1	675	6	3		2		1	54	rater 3	7	785	rater 3	801	0		675	2	2	4	Skills-Lab	4	Skills-Lab	764	Punktion, Knochenmark Risiken, Skillslab in Kleingruppe, prak. Übung	30	1	1	1	Phantom zum Punktieren	1	eigentlich gute Übung, aber Phantom ziemlich kaputt	1	4	3	3	1	2		1	1	1	1
108	829	54	813	1	7	4	1	684	5	1		2		2	54	rater 3	7	813	rater 3	829	0		684	2	2	4	Skills-Lab	4	Skills-Lab					2	2		2		2
109	857	52	840	2	6	2	1	694	6	3		2		1	52	rater 1	6	840	rater 1	857	0		694	1	2	2	Praktikum	4	SkillsLab	803			1	1	1	Schwein	1		2	1	3	1	1	1		1	1	1	1
110	885	52	868	2	6	4	1	697	7	3		2		2	52	rater 1	6	868	rater 1	885	0		697	2	2	4	Skills-Lab	4	Skills-Lab					2	2		2		2
111	573	52	568	2	6	9	1	540	13	1		2		2	52	rater 1	6	568	rater 1	573	0		540	2	2	9	POL	9	POL					2	2		2		2
112	580	52	575	2	6	9	1	540	17	1		2		2	52	rater 1	6	575	rater 1	580	0		540	2	2	9	POL	9	POL					2	2		2		2
113	807	54	792	1	7	9	1	672	7	1		2		2	54	rater 3	7	792	rater 3	807	0		672	1	2	9	POL	9	POL					2	2		2		2
114	854	52	837	2	6	9	1	694	5	3		2		1	52	rater 1	6	837	rater 1	854	0		694	1	2	9	POL	9	POL	799		45	1	1	2		2		2	5	1	1	4	1		1	1	1	1
115	864	52	847	2	6	1	1	694	5	3		2		1	52	rater 1	6	847	rater 1	864	0		694	1	2	1	Vorlesung	9	POL	813		60	1	1	1	Fallbeschreibung	2		2	5	1	5	1	1		1	1	1	1
116	871	52	855	2	6	9	1	694	7	3		2		2	52	rater 1	6	855	rater 1	871	0		694	1	2	9	POL	9	POL					2	2		2		2
117	650	53	645	1	7	10	1	599	5	1		2		2	53	rater 2	7	645	rater 2	650	0		599	2	2	10	Medi-KIT	10	Medi-KIT					2	2		2		2
118	704	54	698	1	7	10	1	630	10	1		2		1	54	rater 3	7	698	rater 3	704	0		630	2	2	10	Medi-KIT	10	Medi-KIT	691	Medikit	90	1	1	1	Bsp.-Patient	1	Guter Einblick	1	5	4	3	3	3		1	1	1	1
119	721	53	714	1	7	10	1	621	10	1		1	2	2	53	rater 2	7	714	rater 2	721	0		621	1	2	10	Medi-KIT	10	Medi-KIT					2	2		2		2
120	802	54	786	1	7	10	1	676	12	3		2		2	54	rater 3	7	786	rater 3	802	0		676	2	2	10	Medi-KIT	10	Medi-KIT					2	2		2		2
121	866	52	849	2	6	10	1	694	7	3		2		2	52	rater 1	6	849	rater 1	866	0		694	1	2	10	Medi-KIT	10	Medi-KIT					2	2		2		2
122	876	52	860	2	6	10	1	694	7	3		2		2	52	rater 1	6	860	rater 1	876	0		694	1	2	10	Medi-KIT	10	Medi-KIT					2	2		2		2
123	683	53	678	1	7	11	1	621	3	1		2		2	53	rater 2	7	678	rater 2	683	0		621	1	2	11	Bed-Side Teaching	11	Bed-Side Teaching					2	2		2		2
124	828	54	812	1	7	11	1	593	3	1		2		2	54	rater 3	7	812	rater 3	828	0		593	2	2	11	Bed-Side Teaching	11	Bed-Side Teaching					2	2		2		2
125	861	52	844	2	6	11	1	694	7	3		2		2	52	rater 1	6	844	rater 1	861	0		694	1	2	11	Bed-Side Teaching	11	Bed-Side Teaching					2	2		2		2
126	894	52	877	2	6	11	1	703	8	3		2		1	52	rater 1	6	877	rater 1	894	0		703	2	2	11	Bed-Side Teaching	11	Bed-Side Teaching	848	AI_x000D__x000D_ AS	20	1	1	1	Patienten	1		2	4	5	4	2	1		1	1	1	1
127	509	51	510	2	6		1	505	150	1		1	2	1	51	rater 4	6	510	rater 4	509	0		505		1	1	Vorlesung	1	Vorlesung	514	ppt	3	1	1	2		2		1	2	2	2	1			1	1	1	1
128	538	52	536	2	6	12	1	505	95	1	51	1	2	1	52	rater 1	6	536	rater 1	538	0		505		1	12	anderes Format	1	Vorlesung	555		2	1	1	2		2		2	3	2	3	1	1		1	1	1	1
129	560	52	523	2	6	1	1	505	100	1		1	2	1	52	rater 1	6	523	rater 1	560	0		505		1	1	Vorlesung	1	Vorlesung	584		3	1	1	2		2		2	2	2	2	1	1		1	1	1	1
130	572	52	567	2	6	12	1	540	20	1	52	2		2	52	rater 1	6	567	rater 1	572	0		540	2	2	12	anderes Format	12	anderes Format					2	2		2		2
131	574	52	569	2	6	12	1	505	125	1	51	1	2	1	52	rater 1	6	569	rater 1	574	0		505		1	12	anderes Format	1	Vorlesung	602		1	1	1	2		2		2	2	2	1	2	1		1	1	1	1
132	575	52	570	2	6	12	1	505	125	1	51	1	2	1	52	rater 1	6	570	rater 1	575	0		505		1	12	anderes Format	1	Vorlesung	604		3	1	1	2		2		2	3	2	1	1	1		1	1	1	1
133	586	54	581	1	7	12	1	548	2	1	53	2		1	54	rater 3	7	581	rater 3	586	0		548	2	2	12	anderes Format	12	anderes Format	613	Stationsuntericht	20	1	1	2		2		2	4	4	4	3	1		1	1	1	1
134	657	53	652	1	7	12	1	603	3	1	56	2		2	53	rater 2	7	652	rater 2	657	0		603	2	2	12	anderes Format	12	anderes Format					2	2		2		2
135	747	52	739	2	6	12	1	651	30	1	57	2		2	52	rater 1	6	739	rater 1	747	0		651	2	2	12	anderes Format	12	anderes Format					2	2		2		2
136	752	51	742	2	6	3	1	652	100	1		1	2	1	51	rater 4	6	742	rater 4	752	0		652	2	2	3	Seminar	1	Vorlesung	721	ppt	10	1	1	2		2		-99	2	2	2	1	3		1	1	1	1
137	734	54	727	1	7	1	1	574	75	1		2		1	54	rater 3	7	727	rater 3	734	1	501	574	2	2	1	Vorlesung	1	Vorlesung	705	5		1	2	2		2		2	2	2	4	1	1		1	1	1	1
138	735	54	728	1	7	1	1	574	75	1		2		1	54	rater 3	7	728	rater 3	735	1	502	574	2	2	1	Vorlesung	1	Vorlesung	706	ppt	10	1	2	2		2		2	3	3	5	1	1		1	1	1	1
139	733	54	726	1	7	1	1	574	45	1		2		1	54	rater 3	7	726	rater 3	733	1	503	574	2	2	1	Vorlesung	1	Vorlesung	704	ppt + Beispielpatient	5	1	1	1	Beispielpatient	1	klein. Bezug	2	2	2	2	1	1		1	1	1	1
140	731	54	724	1	7	1	1	576		1		2		2	54	rater 3	7	724	rater 3	731	1	504	576	2	2	1	Vorlesung	1	Vorlesung					2	2		2		2
141	832	54	816	1	7	1	1	612	80	1		2		2	54	rater 3	7	816	rater 3	832	1	505	612	2	2	1	Vorlesung	1	Vorlesung					2	2		2		2
142	641	53	637	1	7	1	1	591	60	1		2		1	53	rater 2	7	637	rater 2	641	1	506	591	2	2	1	Vorlesung	1	Vorlesung	659	ppt	10	1	2	2		2		2	3	2	2	1	2		1	1	1	1
143	605	53	587	1	7	1	1	553	50	1		2		2	53	rater 2	7	587	rater 2	605	1	507	553	2	2	1	Vorlesung	1	Vorlesung					2	2		2		2
144	821	54	806	1	7	1	1	613	60	1		2		2	54	rater 3	7	806	rater 3	821	1	508	613	2	2	1	Vorlesung	1	Vorlesung					2	2		2		2
145	701	54	620	1	7	1	1	579	65	1		2		1	54	rater 3	7	620	rater 3	701	1	509	579	2	2	1	Vorlesung	1	Vorlesung	688	Vorlesung	10	1	2	2		2		2	3	3	1	1	1		1	1	1	1
146	806	53	791	1	7	1	1	545	60	1		2		1	53	rater 2	7	791	rater 2	806	1	510	545	2	2	1	Vorlesung	1	Vorlesung	769	ppt	10	1	2	2		2		2	3	1	1	4	3		1	1	1	1
147	642	53	638	1	7	1	1	592	60	1		2		2	53	rater 2	7	638	rater 2	642	1	511	592	2	2	1	Vorlesung	1	Vorlesung					2	2		2		2
148	660	53	655	1	7	1	1	607	60	1		2		2	53	rater 2	7	655	rater 2	660	1	512	607	2	2	1	Vorlesung	1	Vorlesung					2	2		2		2
149	596	54	591	1	7	1	1	557	40	1		2		2	54	rater 3	7	591	rater 3	596	1	513	557	1	2	1	Vorlesung	1	Vorlesung					2	2		2		2
150	824	54	808	1	7	1	1	616	50	1		2		2	54	rater 3	7	808	rater 3	824	1	514	616	2	2	1	Vorlesung	1	Vorlesung					2	2		2		2
151	669	53	664	1	7	1	1	612	60	1		2		2	53	rater 2	7	664	rater 2	669	1	515	612	2	2	1	Vorlesung	1	Vorlesung					2	2		2		2
152	599	54	594	1	7	1	1	560	50	1		2		2	54	rater 3	7	594	rater 3	599	1	516	560	2	2	1	Vorlesung	1	Vorlesung					2	2		2		2
153	847	53	592	1	7	1	1	558	50	1		2		1	53	rater 2	7	592	rater 2	847	1	517	558	2	2	1	Vorlesung	1	Vorlesung	788	ppt	5	1	2	2		2		2	1	2	1	1	1		1	1	2	2
154	686	54	681	1	7	1	1	594	60	1		2		1	54	rater 3	7	681	rater 3	686	1	518	594	2	2	1	Vorlesung	1	Vorlesung	682	vorlesung	25	1	1	2		2		2	3	3	1	1	1		2	2	1	1
155	804	54	788	1	7	1	1	677	40	3		2		1	54	rater 3	7	788	rater 3	804	1	520	677	2	2	1	Vorlesung	1	Vorlesung	767	Vorlesung	90	1	2	2		2		2	3	2	3	1	2		1	1	1	1
156	751	51	542	2	6	1	1	529	30	1		2		1	51	rater 4	6	542	rater 4	751	1	521	529	2	2	1	Vorlesung	1	Vorlesung	720	ppt	5	1	2	2		2		1	2	2	3	1	2		1	1	1	1
157	706	54	700	1	7	3	1	632	33	1		2		1	54	rater 3	7	700	rater 3	706	2	522	632	2	2	3	Seminar	3	Seminar	693	Modulunterricht + ppt	5	1	2	2		2		2	2	3	4				2	2	2	1
158	643	53	639	1	7	3	1	593	25	1		2		2	53	rater 2	7	639	rater 2	643	2	524	593	2	2	3	Seminar	3	Seminar					2	2		2		2
159	700	54	695	1	7	1	1	578	60	1		2		1	54	rater 3	7	695	rater 3	700	1	525	578	2	2	1	Vorlesung	1	Vorlesung	687	Vorlesung	20	1	1	2		2		2	4	2	2	3	2		1	1	1	1
160	819	54	804	1	7	1	1	682	45	1		2		1	54	rater 3	7	804	rater 3	819	1	526	682	2	2	1	Vorlesung	1	Vorlesung	773	Vorlesung	5	1	2	1	Tonaufnahme, Zeichnung, Overhead Projektor	1	bringt das Thema aktiv näher	2	3	3	2	1	1		1	1	1	1
161	645	53	641	1	7	1	1	595	60	1		2		2	53	rater 2	7	641	rater 2	645	1	527	595	1	2	1	Vorlesung	1	Vorlesung					2	2		2		2
162	719	53	712	1	7	1	1	642	45	1		2		2	53	rater 2	7	712	rater 2	719	1	528	642	1	2	1	Vorlesung	1	Vorlesung					2	2		2		2
163	796	54	780	1	7	3	1	671	15	1		2		2	54	rater 3	7	780	rater 3	796	2	529	671	2	2	3	Seminar	3	Seminar	763	Semianr	60	1	2	2		2		2	1	1	1	1	1		1	1	1	1
164	702	54	696	1	7	3	1	628	20	1		2		1	54	rater 3	7	696	rater 3	702	2	530	628	2	2	3	Seminar	3	Seminar	689	Vorlesung/Seminar	55	1	2	2		2		2	3	3	4	1	2		2	2	1	1
165	685	54	680	1	7	3	1	605	14	1		2		2	54	rater 3	7	680	rater 3	685	2	531	605	2	2	3	Seminar	3	Seminar					2	2		2		2
166	836	53	820	1	7	1	1	610	40	1		2		1	53	rater 2	7	820	rater 2	836	1	532	610	2	2	1	Vorlesung	1	Vorlesung	778	ppt	15	1	2	2		2		2	4	3	4	4	2		1	1	1	3
167	787	54	771	1	7	3	1	583	22	1		2		1	54	rater 3	7	771	rater 3	787	2	533	583	2	2	3	Seminar	3	Seminar	755	Seminar/Modulunterricht	30	1	1	2		2		1	4	4	3	2	2		1	1	1	1
168	646	53	642	1	7	9	1	596	9	1		2		1	53	rater 4	7	642	rater 2	646	2	534	596	1	2	9	POL	9	POL	661	mündlich	10	1	1	2		2		2	3	3	4	3	2		1	1	1	1
169	687	54	682	1	7	3	1	574	20	1		2		1	54	rater 3	7	682	rater 3	687	2	535	574	2	2	3	Seminar	3	Seminar	683	Seminar	15	1	1	2		2		2	4	4	3	1	1		1	1	1	1
170	662	53	657	1	7	3	1	504	20	1		2		2	53	rater 2	7	657	rater 2	662	2	537	504	2	2	3	Seminar	3	Seminar					2	2		2		2
171	815	53	800	1	7	4	1	596	4	1		2		2	53	rater 2	7	800	rater 2	815	2	538	596	1	2	4	Skills-Lab	4	Skills-Lab					2	2		2		2
172	794	54	778	1	7	12	1	669	3	3	56	2		2	54	rater 3	7	778	rater 3	794	2	540	669	2	2	12	anderes Format	11	Bed-Side Teaching					2	2		2		2
173	594	54	589	1	7	9	1	555	7	1		2		2	54	rater 3	7	589	rater 3	594	2	542	555	2	2	9	POL	9	POL					2	2		2		2
174	654	53	649	1	7	4	1	603	5	1		2		2	53	rater 2	7	649	rater 2	654	2	543	603	2	2	4	Skills-Lab	4	Skills-Lab					2	2		2		2
175	790	53	774	1	7	3	1	666	25	3		2		1	53	rater 2	7	774	rater 2	790	2	544	666	2	2	3	Seminar	3	Seminar	758	ppt	5	1	2	2		2		2	5	5	5	3	1		1	1	1	1
176	585	54	580	1	7	4	1	547	5	1		2		2	54	rater 3	7	580	rater 3	585	2	547	547	1	2	4	Skills-Lab	4	Skills-Lab					2	2		2		2
177	805	54	790	1	7	3	1	678	10	3		2		1	54	rater 3	7	790	rater 3	805	2	550	678	2	2	3	Seminar	3	Seminar	768	Seminar/Modul	10	1	2	2		2		2	3	3	1	1	1		1	1	1	1
178	833	54	817	1	7	3	1	503	24	1		1	2	1	54	rater 3	7	817	rater 3	833	2	551	503	2	2	3	Seminar	3	Seminar	774	Seminar + ppt	45	1	1	2		2		-99	4	3	2	1	2		1	1	1	1
179	636	53	630	1	7	10	1	587	6	1		2		2	53	rater 2	7	630	rater 2	636	2	553	587	2	2	10	Medi-KIT	10	Medi-KIT					2	2		2		2
180	637	53	632	1	7	12	1	588	3	1	55	2		2	53	rater 2	7	632	rater 2	637	2	555	588	2	2	12	anderes Format	11	Bed-Side Teaching					2	2		2		2
181	635	53	629	1	7	4	1	586	6	1		2		2	53	rater 2	7	629	rater 2	635	2	556	586	2	2	4	Skills-Lab	4	Skills-Lab					2	2		2		2
182	708	54	674	1	7	9	1	624	9	1		2		2	54	rater 3	7	674	rater 3	708	2	558	624	1	2	9	POL	9	POL					2	2		2		2
183	628	53	621	1	7	9	1	580	11	1		2		2	53	rater 2	7	621	rater 2	628	2	559	580	2	2	9	POL	9	POL					2	2		2		2
184	720	53	713	1	7	3	1	610	15	1		2		2	53	rater 2	7	713	rater 2	720	2	561	610	2	2	3	Seminar	3	Seminar					2	2		2		2
185	699	54	694	1	7	3	1	582	27	1		2		1	54	rater 3	7	694	rater 3	699	2	562	582	2	2	3	Seminar	3	Seminar	686	Seminar	15	1	2	2		2		2	2	2	2	1	1		1	1	1	1
186	567	52	561	2	6	1	1	504	55	1		2		1	52	rater 1	6	561	rater 1	567	1	563	504	2	2	1	Vorlesung	1	Vorlesung	599			1	1	2		2		1	3	2	2	1	1		1	1	1	1
187	518	52	508	2	6		1	505	110	1		1	2	1	52	rater 1	6	508	rater 1	518	1	564	505		1	1	Vorlesung	1	Vorlesung	531		10	1	1	2		2		1	2	2	1	1	1		1	1	1	1
188	502	51	502	2	6	1	1	502	20	1		2		1	51	rater 4	6	502	rater 4	502	1	565	502	2		1	Vorlesung	1	Vorlesung	502	ppt	6	1	2	2		2		1	2	2	2	1	1
189	775	51	518	2	6	1	1	652	100	1		1	2	1	51	rater 4	6	518	rater 4	775	1	566	652	2	2	1	Vorlesung	1	Vorlesung	744	ppt	10	1	1	2		2		1	2	2	2	1	2		1	1	1	1
190	523	52	521	2	6	1	1	517	33	1		2		1	52	rater 1	6	521	rater 1	523	1	567	517	2	2	1	Vorlesung	1	Vorlesung	538		10	1	1	2		2		2	2	2	1	1	4		1	1	1	1
191	748	51	523	2	6	3	1	652	100	1		1	1	1	51	rater 4	6	523	rater 4	748	1	568	652	2	2	3	Seminar	1	Vorlesung	717	ppt	8	1	1	2		2		-99	4	2	3	1	1		1	1	1	1
192	771	51	528	2	6	1	1	652	100	1		1	2	1	51	rater 4	6	528	rater 4	771	1	569	652	2	2	1	Vorlesung	1	Vorlesung	740	ppt	12	1	1	2		2		1	4	2	2	1	1		1	1	1	1
193	768	51	529	2	6	1	1	658	20	1		2		1	51	rater 4	6	529	rater 4	768	1	570	658	2	2	1	Vorlesung	1	Vorlesung	737	ppt	10	1	1	2		2		-99	4	2	4	1	2		1	1	1	1
194	859	52	842	2	6	1	1		90	3		2		1	52	rater 1	6	842	rater 1	859	1	571				1	Vorlesung	1	Vorlesung	804	DD_x000D__x000D_ Therapie_x000D__x000D_ OP-Komplikationen_x000D__x000D_ Diagnostik_x000D__x000D_ Histologische Dignitätsbeurteilung	2	1	1	2		2		2	4	2	1	2	4		1	1	1	1
195	865	52	848	2	6	1	1		83	3		2		1	52	rater 1	6	848	rater 1	865	1	572				1	Vorlesung	1	Vorlesung	814	Diagnostik_x000D__x000D_ Therapie_x000D__x000D_ Prognose	2	1	1	2		2		2	5	3	1	1	1		1	1	1	1
196	875	52	859	2	6	1	1		26	3		2		1	52	rater 1	6	859	rater 1	875	1	573				1	Vorlesung	1	Vorlesung	824	Diagnostik_x000D__x000D_ Therapie_x000D__x000D_ OP-Komplikationen	2	1	1	2		2		2	3	3	1	1	1		1	1	1	1
197	773	51	527	2	6	1	1	659	27	1		2		1	51	rater 4	6	527	rater 4	773	1	574	659	2	2	1	Vorlesung	1	Vorlesung	742	ppt	8	1	1	2		2		-99	3	3	4	1	1		1	1	1	1
198	867	52	850	2	6	1	1	696	28	3		2		1	52	rater 1	6	850	rater 1	867	2	575	696	2	2	1	Vorlesung	3	Seminar	817			1	2	2		2		1	3	1	3	1	2		1	1	1	1
199	870	52	853	2	6	1	1	696	22	3		2		1	52	rater 1	6	853	rater 1	870	2	576	696	2	2	1	Vorlesung	3	Seminar	820	HCC_x000D__x000D_ CC_x000D__x000D_ FNH_x000D__x000D_ Adenom	20	1	2	2		2		2	5	4	4	1	4		1	1	1	1
200	862	52	845	2	6	1	2	697	9	3		2		1	52	rater 1	6	845	rater 1	862	2	577	697	2	2	1	Vorlesung	3	Seminar	806	Epidemiologie_x000D__x000D_ Risikofaktoren		1	1	2		2		2	5	4	5	1	3		1	1	1	1
201	505	51	506	2	6	3	2	501	20	1		2		1	51	rater 4	6	506	rater 4	505	2	578	501	2	2	3	Seminar	3	Seminar	508	ppt	5	1	2	2		2		1	2	2	2	1	3		1	1	1	1
202	784	51	768	2	6	3	2	653	20	1		2		1	51	rater 4	6	768	rater 4	784	2	579	653	2	2	3	Seminar	3	Seminar	752	ppt	9	1	1	2		2		1	2	2	2	1	1		1	1	1	1
203	856	52	839	2	6	1	1	696	22	3		2		1	52	rater 1	6	839	rater 1	856	2	580	696	2	2	1	Vorlesung	3	Seminar	802	Wundkomplikationen	5	1	2	2		2		2	5	3	5	1	1		1	1	1	1
204	872	52	856	2	6	1	1	696	27	3		2		1	52	rater 1	6	856	rater 1	872	2	581	696	2	2	1	Vorlesung	3	Seminar	821	Therapie_x000D__x000D_ Diagnostik	15	1	1	2		2		2	4	3	3	1	1		1	1	1	1
205	772	51	758	2	6	12	1	594	30	1		1	2	1	51	rater 4	6	758	rater 4	772	2	582	594	2	2	1	Vorlesung	1	Vorlesung	741	ppt	10	1	1	1	Stomabeutel zur Erklärung	1	anschaulich	1	5	3	5	1	5		1	1	1	1
206	781	51	765	2	6	3	1	653	25	1		1	2	1	51	rater 4	6	765	rater 4	781	2	583	653	2	2	3	Seminar	3	Seminar	748	ppt	12	1	1	2		2		1	4	4	5	2	3		1	1	1	1
207	877	52	858	2	6	1	1	696	22	3		2		1	52	rater 1	6	858	rater 1	877	2	584	696	2	2	1	Vorlesung	3	Seminar	826	Inzidenz_x000D__x000D_ Risikofaktoren_x000D__x000D_ Lokalisation_x000D__x000D_ Prognose	15	1	2	2		2		2	3	2	3	1	2		1	1	1	1
208	750	51	741	2	6	3	1	653	30	1		2		1	51	rater 4	6	741	rater 4	750	2	586	653	2	2	3	Seminar	3	Seminar	719	ppt	10	1	1	2		2		1	3	2	2	1	2		1	1	1	1
209	887	52	870	2	6	1	2	703	10	3		2		1	52	rater 1	6	870	rater 1	887	2	587	703	2	2	3	Seminar	3	Seminar	838	Indikation_x000D__x000D_ Komplikationen	10	1	2	2		2		2	3	3	3	1	2		1	1	1	1
210	896	52	879	2	6	3	1	703	13	3		2		1	52	rater 1	6	879	rater 1	896	2	588	703	2	2	3	Seminar	3	Seminar	850	Pleuradrainage Komplikationen	1	1	2	2		2		2	1	1	1	1	1		1	1	1	1
211	758	51	748	2	6	3	1	504	30	1		2		1	51	rater 4	6	748	rater 4	758	2	589	504	2	2	3	Seminar	3	Seminar	727	ppt	3	1	1	1	Material für radiolog. Interrention	1	anschaulich	2	1	2	1	1	1		1	1	1	1
212	570	52	564	2	6	1	1	539	11	1		2		2	52	rater 1	6	564	rater 1	570	2	590	539	2	2	1	Vorlesung	3	Seminar					2	2		2		2
213	728	54	721	1	7	1	1	574	70	1		2		1	54	rater 3	7	721	rater 3	728	1	801	574	2	2	1	Vorlesung	1	Vorlesung	701	vorlesung + Beispielpatient	30	1	1	1	Beispielpatient	1	immer gut --> klinischer Kontext	2	3	2	1	4	2		1	1	1	1
214	729	54	722	1	7	1	1	622	70	1		2		2	54	rater 3	7	722	rater 3	729	1	802	622	2	2	1	Vorlesung	1	Vorlesung					2	2		2		2
215	816	54	801	1	7	1	1	553	80	1		2		2	54	rater 3	7	801	rater 3	816	1	803	553	2	2	1	Vorlesung	1	Vorlesung					2	2		2		2
216	785	51	769	2	6	1	1	662	20	1		2		1	51	rater 4	6	769	rater 4	785	1	808	662	2	2	1	Vorlesung	1	Vorlesung	753	ppt	5	1	2	2		2		-99	4	2	3	1	2		1	1	1	1
217	764	51	535	2	6	1	1	504	30	1		2		1	51	rater 4	6	535	rater 4	764	1	809	504	2	2	1	Vorlesung	1	Vorlesung	733	ppt	13	1	1	1	Video	1	anschaulich	1	5	4	4	3	4		1	1	1	1
218	868	52	851	2	6	1	1	699	14	3		2		1	52	rater 1	6	851	rater 1	868	1	810	699	2	2	1	Vorlesung	1	Vorlesung	818	DD_x000D__x000D_ Komplikationen_x000D__x000D_ Therapiekomplikationen	10	1	2	2		2		2	4	3	4	1	3		1	1	1	1
219	755	51	745	2	6	1	1	504	25	1		2		1	51	rater 4	6	745	rater 4	755	1	811	504	2	2	1	Vorlesung	1	Vorlesung	724	ppt	8	1	2	1	Videos	1	Anschaulichkeit	-99	2	2	3	2	2		1	1	1	1
220	761	51	751	2	6	1	1	656	30	1		2		1	51	rater 4	6	751	rater 4	761	1	812	656	1	2	1	Vorlesung	1	Vorlesung	730	ppt	5	1	2	2		2		1	2	3	3	1	2		1	1	1	1
221	889	52	872	2	6	1	1	704	16	3		2		1	52	rater 1	6	872	rater 1	889	1	813	704	2	2	1	Vorlesung	1	Vorlesung	841	OP-Techniken_x000D__x000D_ OP-Mortalität_x000D__x000D_ Postbariatrische Folgen/Komplikationen	10	1	2	2		2		1	3	3	3	4	3		1	1	1	1
222	892	52	875	2	6	1	1	706	9	3		2		1	52	rater 1	6	875	rater 1	892	1	814	706	2	2	1	Vorlesung	1	Vorlesung	844	TME-Indikation_x000D__x000D_ Komplikationen verschiedener Techniken_x000D__x000D_ Prognose	3	1	2	1	Film	1	OP-Techniken	1	3	3	3	1	1		1	1	1	1
223	742	51	734	2	6	1	1	504	10	3		2		1	51	rater 4	6	734	rater 4	742	1	815	504	2	2	1	Vorlesung	1	Vorlesung	713	ppt	3	1	2	2		2		2	3	5	5	3	3		1	1	1	1
224	745	52	737	2	6	1	1	579	5	1		2		1	52	rater 1	6	737	rater 1	745	2	816	579	2	2	3	Seminar	3	Seminar	716	Umfrage über vermutete Prozentzahlen in Kleingruppen	2	1	2	2		2		2	5	3	3	1	1		1	1	1	1
225	759	51	749	2	6	3	1	504	20	1		2		1	51	rater 4	6	749	rater 4	759	2	817	504	2	2	3	Seminar	3	Seminar	728	freier Vortrag	15	1	1	1	White Board Zeichnung	1	sehr gut nachvollziehbare bildliche Darstellung	-99	5	5	5	1	3		1	1	1	1
226	649	53	645	1	7	3	1	598	19	1		2		2	53	rater 2	7	645	rater 2	649	2	818	598	1	2	3	Seminar	3	Seminar					2	2		2		2
227	848	53	831	1	7	3	1	688	20	1		2		1	53	rater 2	7	831	rater 2	848	2	819	688	1	2	3	Seminar	1	Vorlesung	789		10	1	2	2		2		2	5	4	4	3	1		1	1	1	2
228	601	54	597	1	7	10	1	561	3	1		2		2	54	rater 3	7	597	rater 3	601	2	820	561	2	2	10	Medi-KIT	10	Medi-KIT					2	2		2		2
229	732	54	725	1	7	11	1	645	3	1		2		2	54	rater 3	7	725	rater 3	732	2	821	645	2	2	11	Bed-Side Teaching	11	Bed-Side Teaching					2	2		2		2
230	691	54	687	1	7	9	1	624	8	1		2		2	54	rater 3	7	687	rater 3	691	2	822	624	1	2	9	POL	9	POL					2	2		2		2
231	798	54	782	1	7	9	1	672	10	3		2		2	54	rater 3	7	782	rater 3	798	2	823	672	1	2	9	POL	9	POL					2	2		2		2
[truncated: 247 more columns]
